# Supplementary material for: 2-[N-(4-{4-[(2-Hy­droxy-5-meth­oxy­benzyl­idene)amino]­benz­yl}phen­yl)carboximido­yl]-4-meth­oxy­phenol
Source: Acta Crystallogr Sect E Struct Rep Online. 2012 Mar 24;68(Pt 4):o1141. doi: 10.1107/S1600536812010550 (PMC3344086; doi:10.1107/S1600536812010550)
Supplement: Supplementary file 1 [file e-68-o1141-sup1.cif]

##############################################################################
#                                                                            #
# This CIF contains the data in a paper accepted for publication in          #
# Acta Crystallographica Section E. It conforms to the requirements of       #
# Notes for Authors for Acta Crystallographica Section E, and has been       #
# peer reviewed under the auspices of the IUCr Commission on Journals.       #
#                                                                            #
# Full details of the Crystallographic Information File format               #
# are given in the paper "The Crystallographic Information File (CIF):       #
# a New Standard Archive File for Crystallography" by S. R. Hall, F. H.      #
# Allen and I. D. Brown [Acta Cryst. (1991), A47, 655-685].                  #
#                                                                            #
# The current version of the core CIF dictionary is obtainable from          #
# ftp://ftp.iucr.org/pub/cif_core.dic.                                       #
#                                                                            #
# Software is freely available for graphical display of the structure(s)     #
# in this CIF. For information consult the CIF software page                 #
# http://www.iucr.org/resources/cif/software.                                #
#                                                                            #
# This file may be used for bona fide research purposes within the           #
# scientific community so long as proper attribution is given to the journal # 
# article from which it was obtained.                                        #
#                                                                            #
##############################################################################
data_global
_audit_creation_method     'WinGX routine CIF_UPDATE'
_audit_conform_dict_name     cif_core.dic
_audit_conform_dict_version     2.3
_journal_date_recd_electronic     2011-09-14
_journal_date_accepted     2012-03-09
_journal_name_full     'Acta Crystallographica, Section E'
_journal_year     2012
_journal_volume     68
_journal_issue      4
_journal_page_first     eo1141
_journal_page_last     eo1141
_journal_paper_category     QO
_journal_paper_doi     10.1107/S1600536812010550
_journal_coeditor_code     QK2024
_publ_contact_author_name     'OURARI, Ali'
_publ_contact_author_address
;
Laboratoire d'Ing\'enierie Mol\'eculaire et de Catalyse R\'edox (LEIMCR)
D\'epartement g\'enie des Proc\'ed\'es
Facult\'e de Technologie
Universit\'e Ferhat ABBAS de S\'etif
;
_publ_contact_author_email     alourari@yahoo.fr
_publ_contact_author_fax     '00 213(0)36925133'
_publ_contact_author_phone     '00 213(0)36925133'
_publ_section_title
;\
2-[<i>N</i>-(4-{4-[(2-Hydroxy-5-methoxybenzylidene)amino]benzyl}phenyl)\
carboximidoyl]-4-methoxyphenol
;
loop_
    _publ_author_name
    _publ_author_address
    'Ourari, Ali'
;
Laboratoire d'Electrochimie, d'Ing\'enierie Mol\'eculaire
et de Catalyse Redox (LEIMCR),
Facult\'e des Sciences de l'Ing\'enieur
Universit\'e Farhat Abbas, S\'etif 19000
Algeria
;
    'Baameur, Lotfi'
;
Laboratoire d'Electrochimie, d'Ing\'enierie Mol\'eculaire
et de Catalyse Redox (LEIMCR),
Facult\'e des Sciences de l'Ing\'enieur
Universit\'e Farhat Abbas, S\'etif 19000
Algeria
;
    'Bouet, Gilles'
;
Laboratoire SONAS, E.A. 921,
Facult\'e de Pharmacie, 16 Boulevard Daviers,
49045 Angers Cedex 01
France
;
    'Allain, Magali'
;
MOLTECH ANJOU UMR CNRS 6200
2, bd Lavoisier
49045 Angers Cedex
France
;
data_I
_audit_creation_method     'WinGX routine CIF_UPDATE'
_chemical_name_systematic
;
2-[<i>N</i>-(4-{4-[(2-Hydroxy-5-
methoxybenzylidene)amino]benzyl}phenyl)carboximidoyl]-4-methoxyphenol
;
_chemical_formula_moiety     'C29 H26 N2 O4'
_chemical_formula_sum     'C29 H26 N2 O4'
_chemical_formula_iupac     'C29 H26 N2 O4'
_chemical_formula_weight     466.52
_symmetry_cell_setting     monoclinic
_symmetry_space_group_name_H-M     'C 2/c'
_symmetry_space_group_name_Hall     '-C 2yc'
loop_
    _symmetry_equiv_pos_as_xyz
    'x, y, z'
    '-x, y, -z+1/2'
    'x+1/2, y+1/2, z'
    '-x+1/2, y+1/2, -z+1/2'
    '-x, -y, -z'
    'x, -y, z-1/2'
    '-x+1/2, -y+1/2, -z'
    'x+1/2, -y+1/2, z-1/2'
_cell_length_a     41.307(4)
_cell_length_b     4.5993(3)
_cell_length_c     12.2229(13)
_cell_angle_alpha     90.00
_cell_angle_beta     93.653(12)
_cell_angle_gamma     90.00
_cell_volume     2317.4(4)
_cell_formula_units_Z     4
_cell_measurement_reflns_used     8000
_cell_measurement_theta_min     1.95
_cell_measurement_theta_max     25.9
_cell_measurement_temperature     293(2)
_exptl_crystal_description     plate
_exptl_crystal_colour     yellow
_exptl_crystal_size_max     0.69
_exptl_crystal_size_mid     0.38
_exptl_crystal_size_min     0.06
_exptl_crystal_density_diffrn     1.337
_exptl_crystal_density_method     'not measured'
_exptl_crystal_F_000     984
_exptl_absorpt_coefficient_mu     0.090
_exptl_absorpt_correction_type     gaussian
_exptl_absorpt_process_details
;
(PLATON-ABSGAUSS; Spek, 2009)
;
_exptl_absorpt_correction_T_min     0.9529
_exptl_absorpt_correction_T_max     0.993
_diffrn_ambient_temperature     293(2)
_diffrn_radiation_type     MoK\a
_diffrn_radiation_wavelength     0.71073
_diffrn_radiation_source     'normal-focus sealed tube'
_diffrn_radiation_monochromator     graphite
_diffrn_measurement_device_type     'Stoe IPDS'
_diffrn_measurement_method     '0.6\% \f '
_diffrn_detector_area_resol_mean     6.66
_diffrn_reflns_number     10694
_diffrn_reflns_av_R_equivalents     0.0367
_diffrn_reflns_theta_min     1.98
_diffrn_reflns_theta_max     25.8
_diffrn_reflns_theta_full     25.94
_diffrn_measured_fraction_theta_max     0.990
_diffrn_measured_fraction_theta_full     0.990
_diffrn_reflns_limit_h_min     -50
_diffrn_reflns_limit_h_max     50
_diffrn_reflns_limit_k_min     -5
_diffrn_reflns_limit_k_max     5
_diffrn_reflns_limit_l_min     -14
_diffrn_reflns_limit_l_max     15
_refine_special_details
;
Refinement of <i>F</i>^2^ against ALL reflections. The weighted <i>R</i>-factor
<i>wR</i> and goodness of fit <i>S</i> are based on <i>F</i>^2^, conventional
<i>R</i>-factors <i>R</i> are based on <i>F</i>, with <i>F</i> set to zero for
negative <i>F</i>^2^. The threshold expression of <i>F</i>^2^ >
\s(<i>F</i>^2^) is used only for calculating <i>R</i>-factors(gt) <i>etc</i>.
and is not relevant to the choice of reflections for refinement.
<i>R</i>-factors based on <i>F</i>^2^ are statistically about twice as large
as those based on <i>F</i>, and <i>R</i>- factors based on ALL data will be
even larger.
;
_reflns_number_total     2244
_reflns_number_gt     1662
_reflns_threshold_expression     I>2\s(I)
_refine_ls_structure_factor_coef     Fsqd
_refine_ls_matrix_type     full
_refine_ls_R_factor_all     0.0520
_refine_ls_R_factor_gt     0.0387
_refine_ls_wR_factor_gt     0.1102
_refine_ls_wR_factor_ref     0.1163
_refine_ls_goodness_of_fit_ref     1.064
_refine_ls_restrained_S_all     1.064
_refine_ls_number_reflns     2244
_refine_ls_number_parameters     160
_refine_ls_number_restraints     0
_refine_ls_hydrogen_treatment     constr
_refine_ls_weighting_scheme     calc
_refine_ls_weighting_details
         'calc w=1/[\s^2^(Fo^2^)+(0.0720P)^2^+0.1658P] where P=(Fo^2^+2Fc^2^)/3'
_atom_sites_solution_hydrogens     geom
_atom_sites_solution_primary     direct
_atom_sites_solution_secondary     difmap
_refine_ls_shift/su_max     0.001
_refine_ls_shift/su_mean     0.000
_refine_diff_density_max     0.166
_refine_diff_density_min     -0.148
_refine_ls_extinction_method     none
_refine_ls_extinction_coef     ?
loop_
    _atom_type_symbol
    _atom_type_description
    _atom_type_scat_dispersion_real
    _atom_type_scat_dispersion_imag
    _atom_type_scat_source
    'C' 'C' 0.0033 0.0016
                         'International Tables Vol C Tables 4.2.6.8 and 6.1.1.4'
    'H' 'H' 0.0000 0.0000
                         'International Tables Vol C Tables 4.2.6.8 and 6.1.1.4'
    'N' 'N' 0.0061 0.0033
                         'International Tables Vol C Tables 4.2.6.8 and 6.1.1.4'
    'O' 'O' 0.0106 0.0060
                         'International Tables Vol C Tables 4.2.6.8 and 6.1.1.4'
_computing_data_collection     'EXPOSE (Stoe & Cie, 1995)'
_computing_cell_refinement     'X-RED (Stoe & Cie, 1995)'
_computing_data_reduction     'X-RED (Stoe & Cie, 1995)'
_computing_structure_solution     'SIR92 (Altomare <i>et al.</i>, 1993)'
_computing_structure_refinement     'SHELXL97 (Sheldrick, 2008)'
_computing_molecular_graphics     'ORTEP-3 for Windows (Farrugia, 1997)'
_computing_publication_material     'publCIF (Westrip, 2010)'
loop_
    _atom_site_type_symbol
    _atom_site_label
    _atom_site_fract_x
    _atom_site_fract_y
    _atom_site_fract_z
    _atom_site_U_iso_or_equiv
    _atom_site_adp_type
    _atom_site_calc_flag
    _atom_site_refinement_flags
    _atom_site_occupancy
    _atom_site_symmetry_multiplicity
    _atom_site_disorder_assembly
    _atom_site_disorder_group
    O O1 0.37635(3) 0.9988(3) 0.40329(8) 0.0634(3) Uani d . 1 1 . .
    H H1 0.3881 0.8694 0.4423 0.076 Uiso d R 1 1 . .
    O O2 0.28937(3) 1.4522(3) 0.68223(9) 0.0651(4) Uani d . 1 1 . .
    N N1 0.40032(2) 0.7019(2) 0.57231(8) 0.0404(3) Uani d . 1 1 . .
    C C1 0.35488(3) 1.1095(3) 0.47152(10) 0.0435(3) Uani d . 1 1 . .
    C C2 0.33158(3) 1.3024(4) 0.43070(11) 0.0521(4) Uani d . 1 1 . .
    H H2 0.3309 1.3538 0.3570 0.063 Uiso calc R 1 1 . .
    C C3 0.30928(3) 1.4206(3) 0.49763(12) 0.0502(4) Uani d . 1 1 . .
    H H3 0.2936 1.5494 0.4687 0.060 Uiso calc R 1 1 . .
    C C4 0.31021(3) 1.3469(3) 0.60828(11) 0.0451(3) Uani d . 1 1 . .
    C C5 0.33363(3) 1.1561(3) 0.64977(11) 0.0438(3) Uani d . 1 1 . .
    H H5 0.3345 1.1092 0.7239 0.053 Uiso calc R 1 1 . .
    C C6 0.35595(3) 1.0324(3) 0.58312(10) 0.0377(3) Uani d . 1 1 . .
    C C7 0.26320(4) 1.6273(4) 0.64047(16) 0.0725(5) Uani d . 1 1 . .
    H H7A 0.2715 1.8012 0.6091 0.109 Uiso calc R 1 1 . .
    H H7B 0.2498 1.6779 0.6989 0.109 Uiso calc R 1 1 . .
    H H7C 0.2506 1.5214 0.5851 0.109 Uiso calc R 1 1 . .
    C C8 0.37983(3) 0.8291(3) 0.63036(10) 0.0405(3) Uani d . 1 1 . .
    H H8 0.3803 0.7902 0.7051 0.049 Uiso calc R 1 1 . .
    C C9 0.42351(3) 0.5050(3) 0.62024(10) 0.0381(3) Uani d . 1 1 . .
    C C10 0.42235(3) 0.3824(3) 0.72409(11) 0.0460(3) Uani d . 1 1 . .
    H H10 0.4053 0.4280 0.7673 0.055 Uiso calc R 1 1 . .
    C C11 0.44638(3) 0.1933(3) 0.76319(11) 0.0463(3) Uani d . 1 1 . .
    H H11 0.4450 0.1111 0.8323 0.056 Uiso calc R 1 1 . .
    C C12 0.47241(3) 0.1226(3) 0.70280(11) 0.0411(3) Uani d . 1 1 . .
    C C13 0.47310(3) 0.2425(3) 0.59852(12) 0.0489(4) Uani d . 1 1 . .
    H H13 0.4902 0.1979 0.5556 0.059 Uiso calc R 1 1 . .
    C C14 0.44889(3) 0.4265(3) 0.55754(11) 0.0467(4) Uani d . 1 1 . .
    H H14 0.4496 0.4989 0.4867 0.056 Uiso calc R 1 1 . .
    C C15 0.5000 -0.0659(4) 0.7500 0.0474(5) Uani d S 1 2 . .
    H H15A 0.4922 -0.1658 0.8076 0.057 Uiso d R 1 1 . .
loop_
    _atom_site_aniso_label
    _atom_site_aniso_U_11
    _atom_site_aniso_U_22
    _atom_site_aniso_U_33
    _atom_site_aniso_U_12
    _atom_site_aniso_U_13
    _atom_site_aniso_U_23
    O1 0.0703(7) 0.0835(8) 0.0375(5) 0.0297(6) 0.0109(5) 0.0061(5)
    O2 0.0592(6) 0.0793(8) 0.0583(6) 0.0268(6) 0.0149(5) 0.0052(6)
    N1 0.0401(5) 0.0405(6) 0.0402(6) 0.0025(5) -0.0008(4) -0.0006(5)
    C1 0.0460(7) 0.0490(8) 0.0353(6) 0.0034(6) 0.0015(5) -0.0016(6)
    C2 0.0586(8) 0.0599(10) 0.0372(7) 0.0101(7) -0.0021(6) 0.0062(6)
    C3 0.0472(7) 0.0528(9) 0.0496(8) 0.0094(6) -0.0055(6) 0.0050(6)
    C4 0.0417(6) 0.0468(8) 0.0471(7) 0.0038(6) 0.0050(6) -0.0013(6)
    C5 0.0463(7) 0.0481(8) 0.0370(6) 0.0028(6) 0.0029(5) 0.0038(6)
    C6 0.0387(6) 0.0378(7) 0.0363(6) -0.0012(5) -0.0011(5) -0.0008(5)
    C7 0.0619(10) 0.0752(12) 0.0819(12) 0.0267(9) 0.0173(9) 0.0054(10)
    C8 0.0444(7) 0.0419(8) 0.0348(6) 0.0008(6) -0.0003(5) 0.0013(5)
    C9 0.0380(6) 0.0358(7) 0.0399(6) -0.0009(5) -0.0026(5) -0.0017(5)
    C10 0.0411(7) 0.0519(9) 0.0451(7) 0.0042(6) 0.0050(5) 0.0047(6)
    C11 0.0462(7) 0.0477(8) 0.0444(7) -0.0017(6) -0.0020(6) 0.0080(6)
    C12 0.0393(7) 0.0312(7) 0.0516(7) -0.0039(5) -0.0059(5) -0.0040(6)
    C13 0.0471(7) 0.0487(9) 0.0515(8) 0.0076(6) 0.0075(6) -0.0037(6)
    C14 0.0518(7) 0.0485(9) 0.0401(7) 0.0070(6) 0.0055(6) 0.0015(6)
    C15 0.0445(10) 0.0342(11) 0.0626(12) 0.000 -0.0055(9) 0.000
_geom_special_details
;
All e.s.d.'s (except the e.s.d. in the dihedral angle between two l.s. planes)
are estimated using the full covariance matrix. The cell e.s.d.'s are taken
into account individually in the estimation of e.s.d.'s in distances, angles
and torsion angles; correlations between e.s.d.'s in cell parameters are only
used when they are defined by crystal symmetry. An approximate (isotropic)
treatment of cell e.s.d.'s is used for estimating e.s.d.'s involving l.s.
planes.
;
loop_
    _geom_bond_atom_site_label_1
    _geom_bond_atom_site_label_2
    _geom_bond_site_symmetry_2
    _geom_bond_distance
    _geom_bond_publ_flag
    O1 C1 . 1.3548(15) ?
    O1 H1 . 0.8879 ?
    O2 C4 . 1.3754(16) ?
    O2 C7 . 1.4168(19) ?
    N1 C8 . 1.2802(16) ?
    N1 C9 . 1.4176(16) ?
    C1 C2 . 1.379(2) ?
    C1 C6 . 1.4074(18) ?
    C2 C3 . 1.3819(19) ?
    C2 H2 . 0.9300 ?
    C3 C4 . 1.392(2) ?
    C3 H3 . 0.9300 ?
    C4 C5 . 1.3787(19) ?
    C5 C6 . 1.3901(18) ?
    C5 H5 . 0.9300 ?
    C6 C8 . 1.4520(18) ?
    C7 H7A . 0.9600 ?
    C7 H7B . 0.9600 ?
    C7 H7C . 0.9600 ?
    C8 H8 . 0.9300 ?
    C9 C14 . 1.3852(17) ?
    C9 C10 . 1.3926(18) ?
    C10 C11 . 1.3822(19) ?
    C10 H10 . 0.9300 ?
    C11 C12 . 1.3814(18) ?
    C11 H11 . 0.9300 ?
    C12 C13 . 1.3908(19) ?
    C12 C15 . 1.5161(17) ?
    C13 C14 . 1.3795(19) ?
    C13 H13 . 0.9300 ?
    C14 H14 . 0.9300 ?
    C15 C12 2_656 1.5161(17) ?
    C15 H15A . 0.9160 ?
loop_
    _geom_angle_atom_site_label_1
    _geom_angle_atom_site_label_2
    _geom_angle_atom_site_label_3
    _geom_angle_site_symmetry_1
    _geom_angle_site_symmetry_3
    _geom_angle
    _geom_angle_publ_flag
    C1 O1 H1 . . 106.2 ?
    C4 O2 C7 . . 117.30(12) ?
    C8 N1 C9 . . 121.08(11) ?
    O1 C1 C2 . . 119.22(12) ?
    O1 C1 C6 . . 121.38(12) ?
    C2 C1 C6 . . 119.40(12) ?
    C1 C2 C3 . . 121.01(13) ?
    C1 C2 H2 . . 119.5 ?
    C3 C2 H2 . . 119.5 ?
    C2 C3 C4 . . 120.06(13) ?
    C2 C3 H3 . . 120.0 ?
    C4 C3 H3 . . 120.0 ?
    O2 C4 C5 . . 115.87(12) ?
    O2 C4 C3 . . 124.94(13) ?
    C5 C4 C3 . . 119.19(12) ?
    C4 C5 C6 . . 121.39(12) ?
    C4 C5 H5 . . 119.3 ?
    C6 C5 H5 . . 119.3 ?
    C5 C6 C1 . . 118.95(12) ?
    C5 C6 C8 . . 119.31(11) ?
    C1 C6 C8 . . 121.75(11) ?
    O2 C7 H7A . . 109.5 ?
    O2 C7 H7B . . 109.5 ?
    H7A C7 H7B . . 109.5 ?
    O2 C7 H7C . . 109.5 ?
    H7A C7 H7C . . 109.5 ?
    H7B C7 H7C . . 109.5 ?
    N1 C8 C6 . . 122.03(12) ?
    N1 C8 H8 . . 119.0 ?
    C6 C8 H8 . . 119.0 ?
    C14 C9 C10 . . 118.04(12) ?
    C14 C9 N1 . . 116.95(11) ?
    C10 C9 N1 . . 125.00(11) ?
    C11 C10 C9 . . 120.28(12) ?
    C11 C10 H10 . . 119.9 ?
    C9 C10 H10 . . 119.9 ?
    C12 C11 C10 . . 122.00(13) ?
    C12 C11 H11 . . 119.0 ?
    C10 C11 H11 . . 119.0 ?
    C11 C12 C13 . . 117.28(12) ?
    C11 C12 C15 . . 121.54(11) ?
    C13 C12 C15 . . 121.11(11) ?
    C14 C13 C12 . . 121.29(12) ?
    C14 C13 H13 . . 119.4 ?
    C12 C13 H13 . . 119.4 ?
    C13 C14 C9 . . 121.04(13) ?
    C13 C14 H14 . . 119.5 ?
    C9 C14 H14 . . 119.5 ?
    C12 C15 C12 2_656 . 110.27(15) ?
    C12 C15 H15A 2_656 . 106.7 ?
    C12 C15 H15A . . 106.6 ?
loop_
    _geom_torsion_atom_site_label_1
    _geom_torsion_atom_site_label_2
    _geom_torsion_atom_site_label_3
    _geom_torsion_atom_site_label_4
    _geom_torsion_site_symmetry_1
    _geom_torsion_site_symmetry_2
    _geom_torsion_site_symmetry_3
    _geom_torsion_site_symmetry_4
    _geom_torsion
    _geom_torsion_publ_flag
    C6 C8 N1 C9 . . . . 179.75(11) ?
loop_
    _geom_hbond_atom_site_label_D
    _geom_hbond_atom_site_label_H
    _geom_hbond_atom_site_label_A
    _geom_hbond_site_symmetry_A
    _geom_hbond_distance_DH
    _geom_hbond_distance_HA
    _geom_hbond_distance_DA
    _geom_hbond_angle_DHA
    O1 H1 N1 . 0.89 1.81 2.6177(15) 150.5
_iucr_refine_instructions_details
;
TITL lmeoddm   C 2/c        R = 0.04
CELL  0.71073  41.3073   4.5993  12.2229   90.000   93.653   90.000
ZERR     4.00   0.0042   0.0003   0.0013    0.000    0.012    0.000
LATT   7
SYMM  - X,   Y, 1/2 - Z
SFAC  C    H    N    O
UNIT  116  104  8    16
MERG   2
HTAB   O1  N1
EQIV $1 -x+1, y, -z+3/2
CONF  C6 C8 N1 C9
MPLA C9 C10 C11 C12 C13 C14
MPLA C9_$1 C10_$1 C11_$1 C12_$1 C13_$1 C14_$1
MPLA C1 C2 C3 C4 C5 C6
FMAP   2
PLAN   20
ACTA
BOND   $H
L.S.   5
TEMP    20.00
WGHT    0.072000    0.165800
FVAR       0.58413
O1    4    0.376348    0.998792    0.403290    11.00000    0.07028    0.08346 =
         0.03747    0.00608    0.01094    0.02969
AFIX   3
H1    2    0.388111    0.869398    0.442321    11.00000   -1.20000
AFIX   0
O2    4    0.289374    1.452248    0.682227    11.00000    0.05916    0.07934 =
         0.05830    0.00515    0.01486    0.02676
N1    3    0.400317    0.701873    0.572305    11.00000    0.04007    0.04045 =
         0.04016   -0.00064   -0.00082    0.00254
C1    1    0.354882    1.109514    0.471523    11.00000    0.04602    0.04897 =
         0.03527   -0.00157    0.00150    0.00337
C2    1    0.331585    1.302435    0.430701    11.00000    0.05860    0.05988 =
         0.03720    0.00616   -0.00208    0.01007
AFIX  43
H2    2    0.330874    1.353837    0.357000    11.00000   -1.20000
AFIX   0
C3    1    0.309275    1.420578    0.497626    11.00000    0.04716    0.05277 =
         0.04957    0.00502   -0.00547    0.00941
AFIX  43
H3    2    0.293622    1.549437    0.468736    11.00000   -1.20000
AFIX   0
C4    1    0.310210    1.346866    0.608279    11.00000    0.04174    0.04685 =
         0.04712   -0.00130    0.00500    0.00377
C5    1    0.333634    1.156100    0.649775    11.00000    0.04632    0.04813 =
         0.03701    0.00375    0.00288    0.00276
AFIX  43
H5    2    0.334527    1.109178    0.723916    11.00000   -1.20000
AFIX   0
C6    1    0.355946    1.032411    0.583121    11.00000    0.03867    0.03785 =
         0.03627   -0.00075   -0.00112   -0.00122
C7    1    0.263200    1.627298    0.640467    11.00000    0.06194    0.07515 =
         0.08194    0.00539    0.01727    0.02669
AFIX 137
H7A   2    0.271511    1.801230    0.609096    11.00000   -1.50000
H7B   2    0.249779    1.677862    0.698877    11.00000   -1.50000
H7C   2    0.250577    1.521412    0.585132    11.00000   -1.50000
AFIX   0
C8    1    0.379829    0.829133    0.630364    11.00000    0.04444    0.04195 =
         0.03479    0.00134   -0.00033    0.00080
AFIX  43
H8    2    0.380256    0.790178    0.705103    11.00000   -1.20000
AFIX   0
C9    1    0.423513    0.505007    0.620235    11.00000    0.03798    0.03584 =
         0.03990   -0.00171   -0.00259   -0.00092
C10   1    0.422346    0.382426    0.724090    11.00000    0.04110    0.05193 =
         0.04512    0.00473    0.00503    0.00425
AFIX  43
H10   2    0.405323    0.428026    0.767316    11.00000   -1.20000
AFIX   0
C11   1    0.446379    0.193279    0.763192    11.00000    0.04619    0.04767 =
         0.04441    0.00798   -0.00197   -0.00166
AFIX  43
H11   2    0.444981    0.111121    0.832254    11.00000   -1.20000
AFIX   0
C12   1    0.472414    0.122567    0.702802    11.00000    0.03927    0.03123 =
         0.05160   -0.00405   -0.00591   -0.00388
C13   1    0.473101    0.242530    0.598523    11.00000    0.04710    0.04872 =
         0.05154   -0.00368    0.00747    0.00764
AFIX  43
H13   2    0.490218    0.197853    0.555582    11.00000   -1.20000
AFIX   0
C14   1    0.448891    0.426487    0.557539    11.00000    0.05185    0.04845 =
         0.04008    0.00149    0.00550    0.00700
AFIX  43
H14   2    0.449618    0.498929    0.486702    11.00000   -1.20000
AFIX   0
C15   1    0.500000   -0.065867    0.750000    10.50000    0.04447    0.03415 =
         0.06257    0.00000   -0.00553    0.00000
AFIX   3
H15A  2    0.492198   -0.165763    0.807577    11.00000   -1.20000
HKLF    4
REM  lmeoddm   C 2/c        R = 0.04
REM R1 =  0.0387 for   1665 Fo > 4sig(Fo)  and  0.0520 for all   2244 data
REM    160 parameters refined using      0 restraints
END
WGHT      0.0699      0.2232
REM Highest difference peak  0.166,  deepest hole -0.148,  1-sigma level  0.032
Q1    1   0.3031  1.3060  0.5486  11.00000  0.05    0.17
Q2    1   0.4198  0.4083  0.6553  11.00000  0.05    0.16
Q3    1   0.4700  0.1448  0.6532  11.00000  0.05    0.14
Q4    1   0.3596  1.1018  0.5395  11.00000  0.05    0.14
Q5    1   0.3511  1.0071  0.5349  11.00000  0.05    0.14
Q6    1   0.2764  1.3165  0.6374  11.00000  0.05    0.13
Q7    1   0.4277  0.5162  0.6726  11.00000  0.05    0.12
Q8    1   0.4359  0.5097  0.6000  11.00000  0.05    0.12
Q9    1   0.4310  0.4110  0.5798  11.00000  0.05    0.11
Q10   1   0.4924 -0.2673  0.7885  11.00000  0.05    0.11
Q11   1   0.4782  0.2307  0.6725  11.00000  0.05    0.11
Q12   1   0.4089  0.5364  0.8033  11.00000  0.05    0.11
Q13   1   0.3398  1.0195  0.5951  11.00000  0.05    0.11
Q14   1   0.3614  0.9069  0.5929  11.00000  0.05    0.10
Q15   1   0.4894 -0.1932  0.8547  11.00000  0.05    0.10
Q16   1   0.2537  1.6457  0.7527  11.00000  0.05    0.10
Q17   1   0.3183  1.1522  0.6162  11.00000  0.05    0.10
Q18   1   0.4543  0.0900  0.7125  11.00000  0.05    0.10
Q19   1   0.4786  0.0953  0.7160  11.00000  0.05    0.09
Q20   1   0.4063  0.8113  0.5168  11.00000  0.05    0.09
;
