# Supplementary material for: 2-[N-(4-{4-[(2-Hy­droxy-5-meth­oxy­benzyl­idene)amino]­benz­yl}phen­yl)carboximido­yl]-4-meth­oxy­phenol
Source: Acta Crystallogr Sect E Struct Rep Online. 2012 Mar 24;68(Pt 4):o1141. doi: 10.1107/S1600536812010550 (PMC3344086; doi:10.1107/S1600536812010550)
Supplement: Supplementary file 2 [file e-68-o1141-Isup2.hkl]

# 
# h,k,l, Fc-squared, Fo-squared, sigma(Fo-squared) and status flag 
# 
data_I
_shelx_title ' lmeoddm   C 2/c        R = 0.04' 
_shelx_refln_list_code          4 
_shelx_F_calc_maximum      167.96 
_exptl_crystal_F_000       984.00 
_reflns_d_resolution_high  0.8123 
 
loop_ 
 _symmetry_equiv_pos_as_xyz 
 'x, y, z' 
 '-x, y, -z+1/2' 
 'x+1/2, y+1/2, z' 
 '-x+1/2, y+1/2, -z+1/2' 
 '-x, -y, -z' 
 'x, -y, z-1/2' 
 '-x+1/2, -y+1/2, -z' 
 'x+1/2, -y+1/2, z-1/2' 
 
_cell_length_a    41.3073 
_cell_length_b     4.5993 
_cell_length_c    12.2229 
_cell_angle_alpha  90.000 
_cell_angle_beta   93.653 
_cell_angle_gamma  90.000 
 
_shelx_F_squared_multiplier     1.000 
 
loop_ 
 _refln_index_h 
 _refln_index_k 
 _refln_index_l 
 _refln_F_squared_calc 
 _refln_F_squared_meas 
 _refln_F_squared_sigma 
 _refln_observed_status 
   4   0   0     8470.23     5728.30   1397.81 o 
   6   0   0     1902.08     1743.30     20.09 o 
   8   0   0     1264.09     1220.93     17.26 o 
  10   0   0      460.71      443.29     11.45 o 
  12   0   0     1360.39     1301.69     15.15 o 
  14   0   0      187.84      177.17      8.11 o 
  16   0   0      694.37      652.49     10.19 o 
  18   0   0      154.16      171.87      6.43 o 
  20   0   0      143.13      129.11      5.84 o 
  22   0   0      478.95      471.43      8.86 o 
  24   0   0      302.72      280.76      7.11 o 
  26   0   0       17.53       17.64      6.28 o 
  28   0   0      141.15      130.87      6.09 o 
  30   0   0       58.66       60.10      5.50 o 
  32   0   0       25.08       19.60      5.22 o 
  34   0   0      258.95      258.56      7.09 o 
  36   0   0      686.26      773.68     24.35 o 
  38   0   0      776.06      771.80      8.93 o 
  40   0   0      760.30      810.11      9.29 o 
  42   0   0     3476.39     3889.57     66.74 o 
  44   0   0     1287.53     1379.39     25.93 o 
  46   0   0      983.06      996.26     37.51 o 
  48   0   0      167.77      175.13     11.77 o 
  50   0   0       22.67       16.88      7.01 o 
   1   1   0      461.09      408.78     14.48 o 
   3   1   0       11.50        6.17      9.14 o 
   5   1   0     4523.63     4305.27    137.28 o 
   9   1   0      886.22      810.79      9.39 o 
  11   1   0     8715.58     8968.92    195.52 o 
  13   1   0       77.56       77.54      4.81 o 
  15   1   0       14.47       27.22      3.65 o 
  17   1   0      504.80      419.54      5.63 o 
  19   1   0        0.36        1.07      3.82 o 
  21   1   0      219.90      186.26      5.33 o 
  23   1   0       17.46       17.47      4.46 o 
  25   1   0      210.95      245.04      5.29 o 
  27   1   0        3.63        1.52      4.27 o 
  29   1   0        8.54        8.73      3.88 o 
  31   1   0      348.50      317.68      4.88 o 
  33   1   0      875.33      909.05     11.94 o 
  35   1   0     1778.49     1720.17     24.40 o 
  37   1   0      616.37      645.34     12.97 o 
  39   1   0      126.62      128.18      4.03 o 
  41   1   0      141.37      156.22      5.39 o 
  43   1   0        0.06        0.51      4.41 o 
  45   1   0       59.33       54.84      5.03 o 
  47   1   0        2.20       -4.35      4.35 o 
  49   1   0      169.60      167.95      7.83 o 
   0   2   0     1067.62      986.08     19.92 o 
   2   2   0      771.18      743.31     12.77 o 
   4   2   0      198.17      229.09      8.68 o 
   6   2   0      241.34      232.64      7.94 o 
   8   2   0        3.08        1.62      4.67 o 
  10   2   0        8.87       37.36      4.95 o 
  12   2   0     1184.41     1071.88     11.89 o 
  14   2   0     7800.35     8160.02     89.50 o 
  16   2   0     1275.22     1357.92      9.93 o 
  18   2   0     1152.93     1201.19     13.65 o 
  20   2   0       68.61       62.31      4.60 o 
  22   2   0       18.91        8.20      4.11 o 
  24   2   0      654.98      655.52     13.77 o 
  26   2   0      493.46      443.64      6.91 o 
  28   2   0      532.19      541.62      7.76 o 
  30   2   0      657.65      689.27     14.94 o 
  32   2   0      138.77      140.15      4.41 o 
  34   2   0        5.63        2.12      3.42 o 
  36   2   0      138.59      119.65      3.85 o 
  38   2   0       17.08       13.38      4.00 o 
  40   2   0        0.07        1.19      4.25 o 
  42   2   0        8.57        7.48      4.06 o 
  44   2   0        0.05        4.99      4.37 o 
  46   2   0        1.41        1.08      4.52 o 
   1   3   0      303.84      302.44      7.47 o 
   3   3   0      951.15     1033.70     15.56 o 
   5   3   0      127.15      113.44      6.61 o 
   7   3   0      194.20      208.37      7.55 o 
   9   3   0      483.20      548.49      9.62 o 
  11   3   0      407.59      440.91      8.66 o 
  13   3   0       27.41       32.85      6.25 o 
  15   3   0       32.57       29.24      6.22 o 
  17   3   0       37.76       39.18      5.21 o 
  19   3   0      178.38      170.03      6.30 o 
  21   3   0     1173.20     1209.85     24.41 o 
  23   3   0       28.42       26.68      5.21 o 
  25   3   0       96.05       85.90      4.90 o 
  27   3   0       35.05       25.94      4.91 o 
  29   3   0        5.42        0.73      4.62 o 
  31   3   0      191.50      187.94      5.60 o 
  33   3   0       28.27       28.12      4.90 o 
  35   3   0      101.94       98.27      5.67 o 
  37   3   0       40.85       60.05      5.45 o 
  39   3   0       46.17       52.78      5.23 o 
  41   3   0        0.69        1.63      4.98 o 
   0   4   0      120.84      124.84      8.74 o 
   2   4   0       94.51      109.34      6.37 o 
   4   4   0       85.71       75.81      6.53 o 
   6   4   0      109.57       91.21      7.18 o 
   8   4   0       40.24       45.86      6.79 o 
  10   4   0       32.66       32.12      6.25 o 
  12   4   0       42.31       37.56      5.92 o 
  14   4   0       82.70       90.72      6.56 o 
  16   4   0        3.75        2.60      5.47 o 
  18   4   0        2.40        1.74      5.44 o 
  20   4   0        0.75        2.34      6.87 o 
  22   4   0        3.14       10.30      6.78 o 
  24   4   0       48.27       50.54      6.23 o 
  26   4   0       80.20       82.68      7.12 o 
  28   4   0       32.30       26.37      6.85 o 
  30   4   0        0.01        6.33      7.41 o 
  32   4   0        7.95        7.45      5.09 o 
  34   4   0        0.00        5.61      7.34 o 
   1   5   0        4.45        1.25      8.48 o 
   3   5   0        3.54        4.76      9.40 o 
   5   5   0        0.18       -0.41      8.21 o 
   7   5   0       14.78       11.42      8.36 o 
   9   5   0       10.74        9.96      7.31 o 
  11   5   0      198.37      201.98      9.26 o 
  13   5   0       71.65       63.01      7.34 o 
  15   5   0      107.29       96.83      8.88 o 
  17   5   0      190.14      177.52      8.59 o 
  19   5   0        0.07       -2.62      6.60 o 
  21   5   0       14.22        6.81      8.10 o 
  23   5   0        4.75       -5.42      7.85 o 
 -49   1   1       62.39       74.42      5.79 o 
 -47   1   1        0.36        5.15      4.76 o 
 -45   1   1       21.38       19.62      4.22 o 
 -43   1   1      142.84      146.35      5.23 o 
 -41   1   1       27.30       27.90      4.92 o 
 -39   1   1      206.54      201.67      4.58 o 
 -37   1   1     2713.97     2810.97     48.58 o 
 -35   1   1      194.93      201.73      4.72 o 
 -33   1   1      241.71      257.29      5.08 o 
 -31   1   1      104.14       98.92      4.57 o 
 -29   1   1       98.56       89.75      4.60 o 
 -27   1   1       88.33       78.11      4.29 o 
 -25   1   1      658.90      778.48      6.34 o 
 -23   1   1      169.63      173.51      4.52 o 
 -21   1   1      957.92     1087.12     10.30 o 
 -19   1   1      161.56      144.61      4.46 o 
 -17   1   1      467.19      461.64      5.58 o 
 -15   1   1     1075.70     1006.93      8.68 o 
 -13   1   1       27.03       38.22      3.78 o 
 -11   1   1     1644.87     1674.37     13.91 o 
  -9   1   1     6596.90     6597.57     63.23 o 
  -7   1   1    17749.61    18110.88    246.21 o 
  -5   1   1      227.63      225.63      9.95 o 
  -3   1   1      993.21      864.97     13.40 o 
   1   1   1      325.39      253.15     10.34 o 
   3   1   1     4125.19     3915.65    165.56 o 
   5   1   1     9680.64     9552.55    234.49 o 
   9   1   1    12624.76    12563.40    390.14 o 
  11   1   1       94.73       57.90      6.02 o 
  13   1   1      799.69      729.91     16.10 o 
  15   1   1      249.47      261.54      6.46 o 
  17   1   1     4410.49     4625.38     72.98 o 
  19   1   1       34.22       36.22      4.63 o 
  21   1   1      141.15      159.84      5.16 o 
  23   1   1       72.75       73.72      4.81 o 
  25   1   1       44.99       40.81      4.49 o 
  27   1   1        1.85        1.46      3.97 o 
  29   1   1      182.94      197.28      4.46 o 
  31   1   1       19.96       25.99      4.27 o 
  33   1   1       74.64       63.21      4.12 o 
  35   1   1      968.03     1037.60     20.36 o 
  37   1   1      129.93      125.52      4.22 o 
  39   1   1        6.50       11.44      3.97 o 
  41   1   1      117.78      122.78      4.87 o 
  43   1   1      136.99      144.62      5.26 o 
  45   1   1       45.81       45.43      4.61 o 
  47   1   1       24.10       16.17      4.24 o 
  49   1   1      458.38      441.92     13.47 o 
 -46   2   1        2.85        5.16      5.39 o 
 -44   2   1        0.54        2.42      4.68 o 
 -42   2   1        2.15        0.30      4.08 o 
 -40   2   1        1.12       -1.00      4.42 o 
 -38   2   1       29.88       29.75      4.89 o 
 -36   2   1      608.21      561.26      9.48 o 
 -34   2   1       42.88       43.28      4.25 o 
 -32   2   1       64.95       59.61      4.44 o 
 -30   2   1     2659.63     2750.91     19.45 o 
 -28   2   1     1619.80     1727.20     12.66 o 
 -26   2   1     2224.26     2264.46     19.93 o 
 -24   2   1      435.87      432.77      5.43 o 
 -22   2   1       22.38       28.13      3.88 o 
 -20   2   1       56.45       54.71      4.49 o 
 -18   2   1      298.62      372.97      5.88 o 
 -16   2   1      411.90      429.06      6.68 o 
 -14   2   1      230.78      205.70      5.76 o 
 -12   2   1      124.32       95.71      5.72 o 
 -10   2   1     1430.49     1347.23     21.77 o 
  -8   2   1      417.79      462.75      7.89 o 
  -6   2   1      721.18      629.29     10.73 o 
  -4   2   1     1063.44     1094.10     18.58 o 
  -2   2   1       39.43       17.69      5.24 o 
   0   2   1      104.62       97.91      6.18 o 
   2   2   1      127.07      127.83      6.94 o 
   4   2   1        4.86        5.82      6.72 o 
   6   2   1     4902.01     4822.35    113.20 o 
   8   2   1      140.17      148.94      8.33 o 
  10   2   1     8264.61     9023.09     50.70 o 
  12   2   1     1987.35     1913.58     38.71 o 
  14   2   1    13907.47    15057.39    536.56 o 
  16   2   1     1872.29     1899.91     21.13 o 
  18   2   1      878.66      907.42      8.35 o 
  20   2   1       34.04       43.66      4.38 o 
  22   2   1      409.92      440.72      6.09 o 
  24   2   1      170.51      161.87      5.21 o 
  26   2   1       71.83       85.81      4.96 o 
  28   2   1       55.55       57.32      4.64 o 
  30   2   1       26.51       20.55      4.38 o 
  32   2   1        2.03        1.15      4.16 o 
  34   2   1       67.55       65.73      4.34 o 
  36   2   1       43.11       44.71      4.08 o 
  38   2   1      103.73      112.39      4.64 o 
  40   2   1        0.20       -2.24      4.91 o 
  42   2   1        9.39        4.45      4.84 o 
  44   2   1        0.02        0.88      4.65 o 
  46   2   1        0.02       -0.55      4.75 o 
 -41   3   1        8.26        7.56      4.30 o 
 -39   3   1       10.56       12.61      4.72 o 
 -37   3   1        8.43        7.79      4.49 o 
 -35   3   1       93.50       95.16      5.60 o 
 -33   3   1       25.42       21.42      4.92 o 
 -31   3   1      103.31      114.20      5.91 o 
 -29   3   1      207.05      199.23      5.59 o 
 -27   3   1       21.07       15.09      4.30 o 
 -25   3   1      192.01      172.56      5.43 o 
 -23   3   1     1149.75     1165.45      9.73 o 
 -21   3   1       23.25       23.00      4.53 o 
 -19   3   1      598.31      616.53      9.05 o 
 -17   3   1      640.75      623.07      9.80 o 
 -15   3   1       44.32       34.04      5.15 o 
 -13   3   1      586.97      586.83     12.17 o 
 -11   3   1        5.78        2.95      5.28 o 
  -9   3   1      234.75      235.97      6.73 o 
  -7   3   1      132.60      111.42      6.02 o 
  -5   3   1      330.70      317.71      7.83 o 
  -3   3   1       19.04       10.39      5.92 o 
  -1   3   1     2274.61     2486.96     34.51 o 
   1   3   1      224.88      226.28      7.82 o 
   3   3   1     1513.71     1542.90     24.19 o 
   5   3   1       66.76       88.52      8.99 o 
   7   3   1      577.64      584.87     12.35 o 
   9   3   1       91.47       92.99      8.19 o 
  11   3   1        2.88       -0.58      7.38 o 
  13   3   1      318.79      314.91      7.82 o 
  15   3   1        0.00        4.02      5.99 o 
  17   3   1      251.51      245.94      7.33 o 
  19   3   1      395.85      359.13      7.75 o 
  21   3   1      940.81      912.58     17.95 o 
  23   3   1      393.98      382.13      8.96 o 
  25   3   1        0.01        0.33      4.99 o 
  27   3   1       12.10       10.44      4.14 o 
  29   3   1      123.70      103.67      4.64 o 
  31   3   1        6.41        1.92      5.27 o 
  33   3   1       33.73       33.70      5.24 o 
  35   3   1        3.85        6.20      5.14 o 
  37   3   1        0.55        2.53      5.18 o 
  39   3   1       38.16       33.89      5.25 o 
  41   3   1       45.52       31.95      5.71 o 
 -34   4   1       15.70       17.33      6.88 o 
 -32   4   1       39.16       33.39      6.05 o 
 -30   4   1        0.87        0.02      5.26 o 
 -28   4   1       25.11       22.99      6.31 o 
 -26   4   1       73.60       76.91      7.04 o 
 -24   4   1      281.31      270.22      9.13 o 
 -22   4   1      101.31       98.44      7.45 o 
 -20   4   1       90.04      100.16      7.49 o 
 -18   4   1      135.19      122.40      6.45 o 
 -16   4   1      270.44      250.77      8.34 o 
 -14   4   1        3.44        5.88      5.90 o 
 -12   4   1      215.60      226.46      8.48 o 
 -10   4   1       10.35       14.68      5.58 o 
  -8   4   1      559.14      578.29     10.15 o 
  -6   4   1      213.62      228.06      6.51 o 
  -4   4   1      478.37      492.50      8.48 o 
  -2   4   1       42.03       46.09      5.76 o 
   0   4   1      387.44      386.08      8.01 o 
   2   4   1       71.93       70.83      6.64 o 
   4   4   1        0.11        0.41      6.38 o 
   6   4   1      297.43      274.57      8.51 o 
   8   4   1        2.46        7.02      5.57 o 
  10   4   1        2.37        1.08      5.82 o 
  12   4   1       12.59       13.57      5.60 o 
  14   4   1       16.31       20.89      5.64 o 
  16   4   1        0.13       -0.79      5.48 o 
  18   4   1      919.86      837.30     27.22 o 
  20   4   1      141.76      148.63      7.77 o 
  22   4   1        7.69        5.12      6.88 o 
  24   4   1        3.74       10.03      6.76 o 
  26   4   1      116.58      114.76      7.37 o 
  28   4   1       49.47       44.70      6.12 o 
  30   4   1      126.51      114.75      7.53 o 
  32   4   1      106.31       91.32      7.28 o 
  34   4   1        5.10       16.49      8.29 o 
 -23   5   1        0.80        8.99      7.75 o 
 -21   5   1        1.14        8.48      7.79 o 
 -19   5   1        1.19        4.80      6.94 o 
 -17   5   1        8.23        3.70      6.99 o 
 -15   5   1        0.02       -2.14      6.72 o 
 -13   5   1       56.83       61.67      7.58 o 
 -11   5   1       55.73       56.03      8.13 o 
  -9   5   1      215.00      227.77      9.57 o 
  -7   5   1        1.31        0.89      8.24 o 
  -5   5   1        1.81       -1.59      9.49 o 
  -3   5   1        0.24        0.21      6.54 o 
  -1   5   1        1.61        0.97      8.24 o 
   1   5   1       53.15       64.71     10.14 o 
   3   5   1       67.54       68.73      8.90 o 
   5   5   1       69.81       81.58      8.85 o 
   7   5   1        3.00       -1.64      8.28 o 
   9   5   1        2.09        1.24      7.52 o 
  11   5   1      307.68      335.31     13.16 o 
  13   5   1       14.22        8.08      7.69 o 
  15   5   1       13.08       10.39      7.12 o 
  17   5   1        1.60        0.08      6.57 o 
  19   5   1        5.95        4.64      7.45 o 
  21   5   1        1.17        7.88      8.30 o 
  23   5   1       16.08       10.58      9.86 o 
 -50   0   2        6.91       11.20      7.92 o 
 -48   0   2      114.57       99.09      6.54 o 
 -46   0   2       25.95       35.35      7.09 o 
 -44   0   2     1836.75     1966.81     72.17 o 
 -42   0   2        0.00        6.75      8.53 o 
 -40   0   2        0.97        2.23      5.56 o 
 -38   0   2     1072.81     1103.99     23.45 o 
 -36   0   2      361.66      385.11      7.44 o 
 -34   0   2       44.83       37.15      5.95 o 
 -32   0   2      171.65      163.36      5.03 o 
 -30   0   2      194.16      185.55      5.99 o 
 -28   0   2       22.00       22.10      5.42 o 
 -26   0   2      905.62     1042.25     12.28 o 
 -24   0   2      428.77      448.69      6.68 o 
 -22   0   2      398.33      526.64      6.63 o 
 -20   0   2     4817.98     5499.31    107.23 o 
 -18   0   2      259.46      300.82      6.53 o 
 -16   0   2      215.29      236.56      6.48 o 
 -14   0   2    12954.16    12933.11    135.64 o 
 -12   0   2     2469.23     2290.93     21.87 o 
 -10   0   2     2515.48     2281.29     17.72 o 
  -8   0   2     4626.30     4407.25     28.67 o 
  -6   0   2     4091.17     3651.84     86.62 o 
   0   0   2     1042.21      985.69     49.12 o 
   2   0   2     9714.15     9358.90    409.90 o 
   4   0   2    10705.90    10022.38    182.31 o 
   8   0   2     1099.51     1056.64     17.72 o 
  10   0   2      149.26      144.91      9.30 o 
  12   0   2        7.63        4.57      8.15 o 
  14   0   2      289.14      297.86     10.24 o 
  16   0   2     1898.71     1808.13     17.59 o 
  18   0   2     2063.18     1962.69     25.97 o 
  20   0   2      293.71      308.62     10.15 o 
  22   0   2     1929.97     1948.24     16.07 o 
  24   0   2     8331.56     8766.49    130.25 o 
  26   0   2      380.10      434.41      8.37 o 
  28   0   2      197.81      184.95      7.03 o 
  30   0   2       44.54       38.50      5.49 o 
  32   0   2      144.02      148.17      6.65 o 
  34   0   2      551.92      610.05      8.04 o 
  36   0   2      797.94      819.49     17.34 o 
  38   0   2      746.54      805.04     23.17 o 
  40   0   2       13.98       15.72      6.06 o 
  42   0   2      489.33      519.12     13.19 o 
  44   0   2      579.00      649.84     23.78 o 
  46   0   2       18.60       10.21      5.97 o 
  48   0   2       29.97       31.44      6.75 o 
 -49   1   2        4.10       13.47      5.15 o 
 -47   1   2        2.40       -2.41      4.34 o 
 -45   1   2       84.55       89.25      4.73 o 
 -43   1   2       23.12       20.03      4.88 o 
 -41   1   2        0.64        0.78      4.82 o 
 -39   1   2       10.82       12.31      3.53 o 
 -37   1   2     2961.62     3030.32     32.17 o 
 -35   1   2       27.88       36.50      4.26 o 
 -33   1   2      138.51      134.63      4.35 o 
 -31   1   2     1306.33     1366.68      9.60 o 
 -29   1   2     1032.51     1124.09      6.86 o 
 -27   1   2     1197.06     1258.16     11.66 o 
 -25   1   2      194.41      188.62      4.39 o 
 -23   1   2       79.23       87.64      3.74 o 
 -21   1   2     1011.24      999.67     10.08 o 
 -19   1   2      142.10      124.28      4.26 o 
 -17   1   2      283.46      281.56      4.20 o 
 -15   1   2       34.88       28.90      3.34 o 
 -13   1   2       62.43       84.21      4.04 o 
 -11   1   2      524.49      538.56      6.20 o 
  -9   1   2       15.75       26.44      4.28 o 
  -7   1   2     2176.88     2051.05     19.26 o 
  -5   1   2      392.85      403.30      7.85 o 
  -3   1   2     3069.25     2816.56     48.03 o 
  -1   1   2     2454.50     2332.92     34.93 o 
   1   1   2    14120.86    13514.31    511.13 o 
   3   1   2     8451.28     8273.36    239.23 o 
   5   1   2    25081.85    25307.48     97.27 o 
   7   1   2     5107.79     5266.62    116.35 o 
   9   1   2    11281.64    11255.93    364.56 o 
  11   1   2     3800.09     3379.31     73.96 o 
  13   1   2    11274.54    11604.38     82.91 o 
  15   1   2     2283.23     2301.76     37.19 o 
  17   1   2     7568.01     8309.94    209.95 o 
  19   1   2      283.56      293.46      6.22 o 
  21   1   2      554.10      555.79      9.02 o 
  23   1   2      249.42      259.75      5.62 o 
  25   1   2      125.85      124.19      4.30 o 
  27   1   2       43.78       43.54      4.09 o 
  29   1   2        7.77        5.79      3.68 o 
  31   1   2      811.67      801.58      8.97 o 
  33   1   2        9.48       10.11      3.80 o 
  35   1   2        5.14        3.03      3.43 o 
  37   1   2       78.76       78.03      3.95 o 
  39   1   2      132.72      139.47      5.28 o 
  41   1   2      163.13      201.98      5.39 o 
  43   1   2      149.91      145.36      4.78 o 
  45   1   2        7.48        5.16      4.75 o 
  47   1   2        2.47        9.50      4.70 o 
 -46   2   2       11.50       12.58      5.15 o 
 -44   2   2       14.79       13.98      4.75 o 
 -42   2   2        8.76        7.71      3.93 o 
 -40   2   2        3.79        6.09      4.89 o 
 -38   2   2       65.47       67.16      5.05 o 
 -36   2   2      147.85      144.61      4.28 o 
 -34   2   2      243.06      232.47      4.19 o 
 -32   2   2       13.31       15.11      3.85 o 
 -30   2   2     4331.53     4453.98     35.33 o 
 -28   2   2      635.32      647.42      6.28 o 
 -26   2   2      159.58      145.17      4.54 o 
 -24   2   2      492.41      543.30      9.27 o 
 -22   2   2      124.53      127.16      4.34 o 
 -20   2   2       23.51       18.12      3.61 o 
 -18   2   2      447.21      441.33      6.06 o 
 -16   2   2       18.28        6.18      4.70 o 
 -14   2   2       74.05       59.52      4.94 o 
 -12   2   2     1172.92     1188.12     12.98 o 
 -10   2   2       23.90       24.98      5.10 o 
  -8   2   2      120.74      119.35      4.95 o 
  -6   2   2     2367.98     2181.74     19.83 o 
  -4   2   2       50.19       56.36      4.89 o 
  -2   2   2      522.82      494.23      8.64 o 
   0   2   2      157.63      151.15      6.22 o 
   2   2   2      141.06      123.58      6.91 o 
   4   2   2     1069.41      995.08     14.48 o 
   6   2   2     1682.11     1754.86     23.72 o 
   8   2   2      131.29       68.42      9.01 o 
  10   2   2    12627.70    13745.87     41.85 o 
  12   2   2     8234.01     8480.89    189.25 o 
  14   2   2      133.66      116.67      6.35 o 
  16   2   2     4607.83     4743.47    105.29 o 
  18   2   2      646.60      641.66      9.61 o 
  20   2   2      115.15      123.66      5.49 o 
  22   2   2      252.30      257.58      6.17 o 
  24   2   2        5.84        1.43      3.58 o 
  26   2   2       71.09       63.59      4.36 o 
  28   2   2       77.33       61.02      4.51 o 
  30   2   2      331.60      353.25      6.48 o 
  32   2   2      106.22       87.46      4.01 o 
  34   2   2      247.40      243.10      6.09 o 
  36   2   2        2.92        4.16      4.59 o 
  38   2   2        0.00        1.17      4.95 o 
  40   2   2        0.15        4.54      4.40 o 
  42   2   2        0.37        2.30      4.71 o 
  44   2   2       22.90       23.11      4.51 o 
  46   2   2       22.54       14.74      5.61 o 
 -41   3   2       73.73       68.55      5.29 o 
 -39   3   2       14.09       16.24      5.39 o 
 -37   3   2        6.96        5.81      5.44 o 
 -35   3   2       21.35       20.17      5.52 o 
 -33   3   2        0.60        8.31      4.90 o 
 -31   3   2       17.32       19.65      5.37 o 
 -29   3   2        6.63        6.08      4.29 o 
 -27   3   2       88.88       94.24      4.64 o 
 -25   3   2      191.67      189.55      5.35 o 
 -23   3   2     3715.86     3889.89     48.94 o 
 -21   3   2      391.30      405.22      6.57 o 
 -19   3   2     3140.67     3307.89     31.26 o 
 -17   3   2        0.55       -1.78      4.55 o 
 -15   3   2      250.33      259.28      5.98 o 
 -13   3   2      494.11      523.07      7.10 o 
 -11   3   2        0.15       -0.11      4.61 o 
  -9   3   2       27.28       21.31      4.98 o 
  -7   3   2       65.48       61.13      5.63 o 
  -5   3   2       21.71       20.38      5.17 o 
  -3   3   2       99.88      100.21      6.22 o 
  -1   3   2     1517.43     1632.42     18.07 o 
   1   3   2       60.77       60.15      6.47 o 
   3   3   2     1383.76     1490.51     17.34 o 
   5   3   2      226.39      202.32      9.18 o 
   7   3   2       12.93       12.83      7.48 o 
   9   3   2      139.65      153.99      8.44 o 
  11   3   2      122.42      134.64      8.22 o 
  13   3   2      276.10      280.25      9.11 o 
  15   3   2       43.25       36.62      7.50 o 
  17   3   2        0.74       -0.13      7.24 o 
  19   3   2      767.22      714.31     15.50 o 
  21   3   2       54.80       44.96      6.21 o 
  23   3   2     3059.88     3011.76     72.17 o 
  25   3   2      843.63      740.11     20.93 o 
  27   3   2      751.96      666.30     12.20 o 
  29   3   2       44.42       41.26      4.74 o 
  31   3   2       75.08       77.07      5.33 o 
  33   3   2       48.02       50.46      5.07 o 
  35   3   2       17.18       22.74      5.39 o 
  37   3   2        2.29        0.35      4.72 o 
  39   3   2       23.48       24.67      4.85 o 
  41   3   2        0.15        3.78      5.00 o 
 -34   4   2       32.53       29.67      6.34 o 
 -32   4   2        2.53       -0.89      5.63 o 
 -30   4   2       59.75       60.59      6.21 o 
 -28   4   2        6.08        7.59      5.83 o 
 -26   4   2      194.37      199.35      6.99 o 
 -24   4   2       11.04       14.93      6.36 o 
 -22   4   2       93.44       94.75      6.24 o 
 -20   4   2      296.43      320.13      7.29 o 
 -18   4   2       93.30       93.10      5.60 o 
 -16   4   2     1022.63     1051.66     13.58 o 
 -14   4   2      230.36      234.81      6.24 o 
 -12   4   2      200.24      205.65      6.22 o 
 -10   4   2       23.46       22.58      5.35 o 
  -8   4   2       30.14       23.92      4.88 o 
  -6   4   2       12.70       15.09      5.57 o 
  -4   4   2       95.99      105.37      6.31 o 
  -2   4   2      316.89      320.61      8.23 o 
   0   4   2      205.94      200.71      7.85 o 
   2   4   2      158.07      126.38      9.74 o 
   4   4   2      254.54      238.33     10.76 o 
   6   4   2       35.31       39.90      7.21 o 
   8   4   2        6.02        6.83      6.79 o 
  10   4   2       19.28       24.40      6.96 o 
  12   4   2        0.05        4.73      6.57 o 
  14   4   2        2.12        2.88      5.46 o 
  16   4   2      149.13      140.07     11.65 o 
  18   4   2      390.48      403.71      8.92 o 
  20   4   2      443.21      386.12     21.39 o 
  22   4   2        3.44        4.70      6.86 o 
  24   4   2       36.02       28.41      6.10 o 
  26   4   2      165.14      136.74      7.49 o 
  28   4   2       11.34        3.33      6.79 o 
  30   4   2      263.24      188.73      7.23 o 
  32   4   2        1.33       -0.34      6.67 o 
  34   4   2       11.43       -4.38      6.12 o 
 -23   5   2       17.27        5.95     13.83 o 
 -21   5   2        5.17       -3.90      7.94 o 
 -19   5   2       44.85       38.91      6.96 o 
 -17   5   2        4.51        5.42      7.44 o 
 -15   5   2       44.06       33.53      7.90 o 
 -13   5   2       19.19       24.44      7.25 o 
 -11   5   2       29.68       30.77      8.49 o 
  -9   5   2       39.93       40.22      8.25 o 
  -7   5   2        0.09        0.89      6.69 o 
  -5   5   2      378.50      414.48      8.99 o 
  -3   5   2      163.57      178.66      9.13 o 
  -1   5   2       32.00       29.87      8.61 o 
   1   5   2        0.69       -0.25      8.62 o 
   3   5   2        1.97        2.62      8.20 o 
   5   5   2       18.24       13.70      8.28 o 
   7   5   2       72.75       65.52      8.97 o 
   9   5   2      225.50      222.89      9.88 o 
  11   5   2       36.61       38.33      7.47 o 
  13   5   2      176.41      159.47      8.71 o 
  15   5   2        1.16       -3.03      7.00 o 
  17   5   2       24.62       16.37      6.74 o 
  19   5   2       20.01       20.02      8.05 o 
  21   5   2        0.01       -7.45      7.78 o 
 -49   1   3       68.83       76.77      5.34 o 
 -47   1   3       37.79       34.96      4.23 o 
 -45   1   3      104.19      116.99      5.22 o 
 -43   1   3       36.12       43.94      4.90 o 
 -41   1   3      105.22      109.24      4.88 o 
 -39   1   3      197.28      201.71      4.60 o 
 -37   1   3      130.86      130.38      3.64 o 
 -35   1   3      238.93      250.44      4.59 o 
 -33   1   3       27.23       26.30      3.34 o 
 -31   1   3       33.29       31.90      3.74 o 
 -29   1   3       16.22       14.30      3.58 o 
 -27   1   3     1784.24     1933.93     14.31 o 
 -25   1   3        5.65        4.69      3.55 o 
 -23   1   3      307.74      360.98      4.71 o 
 -21   1   3      181.23      240.84      4.58 o 
 -19   1   3     1066.36     1226.05     10.93 o 
 -17   1   3        0.31       -2.90      3.80 o 
 -15   1   3       15.17       10.87      3.03 o 
 -13   1   3     4751.90     4817.42     47.68 o 
 -11   1   3      330.65      363.65      5.28 o 
  -9   1   3     1005.44      878.22      7.60 o 
  -7   1   3      158.56      135.27      5.31 o 
  -5   1   3     5650.96     5515.75     44.53 o 
  -3   1   3     1841.61     1642.61     11.78 o 
  -1   1   3     1165.34     1210.93     17.50 o 
   1   1   3     4247.82     3916.01     71.69 o 
   3   1   3     2338.56     2241.69     26.26 o 
   5   1   3     6999.96     7197.75    209.97 o 
   7   1   3     7122.35     6501.40    156.20 o 
   9   1   3      848.37      767.72     13.88 o 
  11   1   3      204.98      194.03      6.48 o 
  13   1   3      369.37      467.05      7.50 o 
  15   1   3     6390.31     6843.86    131.42 o 
  17   1   3     1138.85     1195.08     10.38 o 
  19   1   3      363.71      396.49      7.58 o 
  21   1   3        1.84        1.92      5.38 o 
  23   1   3     1056.89     1046.91     10.94 o 
  25   1   3       40.43       41.08      4.51 o 
  27   1   3       51.28       49.41      4.51 o 
  29   1   3      283.76      279.60      5.76 o 
  31   1   3      148.95      166.11      4.77 o 
  33   1   3      219.41      233.09      4.88 o 
  35   1   3      144.48      141.92      4.26 o 
  37   1   3       37.94       37.99      3.79 o 
  39   1   3        2.20        0.01      4.22 o 
  41   1   3       30.17       22.70      4.51 o 
  43   1   3       39.73       36.59      4.56 o 
  45   1   3      272.24      295.44      6.75 o 
  47   1   3       82.70       88.58      5.92 o 
 -46   2   3        5.74        4.44      5.51 o 
 -44   2   3       33.86       33.21      4.86 o 
 -42   2   3        5.70        4.79      4.37 o 
 -40   2   3        5.37        7.86      4.43 o 
 -38   2   3       38.04       35.96      4.58 o 
 -36   2   3       18.35       17.04      4.66 o 
 -34   2   3        0.88        2.01      3.58 o 
 -32   2   3      636.30      657.39     12.65 o 
 -30   2   3     1555.42     1601.47     13.67 o 
 -28   2   3     1701.56     1765.00     16.51 o 
 -26   2   3      215.87      208.86      4.55 o 
 -24   2   3     1257.51     1246.51      9.39 o 
 -22   2   3       36.53       43.41      4.01 o 
 -20   2   3        2.15        0.75      3.71 o 
 -18   2   3      126.09      125.60      4.36 o 
 -16   2   3       90.04       88.28      4.44 o 
 -14   2   3       69.99       68.31      4.44 o 
 -12   2   3     1695.35     1620.83     14.74 o 
 -10   2   3     1446.06     1515.55     11.09 o 
  -8   2   3      103.15      124.96      5.51 o 
  -6   2   3     2636.15     2865.43     25.87 o 
  -4   2   3      124.03      154.74      5.82 o 
  -2   2   3        6.68        9.15      4.15 o 
   0   2   3       53.65       34.69      5.14 o 
   2   2   3      696.10      704.41     19.22 o 
   4   2   3      412.12      500.22      9.18 o 
   6   2   3      419.31      474.01     10.31 o 
   8   2   3     2885.02     3070.69     47.11 o 
  10   2   3      186.00      151.38      7.88 o 
  12   2   3     7181.31     7364.60    226.56 o 
  14   2   3     2277.35     2270.56     13.91 o 
  16   2   3     3038.03     3203.23     57.58 o 
  18   2   3      312.17      341.49      9.18 o 
  20   2   3      311.05      315.58      6.77 o 
  22   2   3       46.99       40.62      5.39 o 
  24   2   3       37.10       34.37      5.10 o 
  26   2   3       70.83       58.32      4.45 o 
  28   2   3        1.57        4.97      4.17 o 
  30   2   3      143.85      133.98      4.30 o 
  32   2   3        0.11       -0.72      3.27 o 
  34   2   3      408.98      323.57      9.53 o 
  36   2   3      144.24      138.94      4.75 o 
  38   2   3      100.44      104.07      4.55 o 
  40   2   3        8.08        7.02      4.81 o 
  42   2   3        7.73        4.30      4.83 o 
  44   2   3        3.55        4.20      5.22 o 
 -41   3   3        0.00        5.60      5.73 o 
 -39   3   3       17.96       19.12      5.60 o 
 -37   3   3        2.37        1.77      4.83 o 
 -35   3   3        6.11        9.54      4.94 o 
 -33   3   3       37.38       39.94      4.73 o 
 -31   3   3       27.48       24.90      4.80 o 
 -29   3   3       14.49       13.19      3.74 o 
 -27   3   3        0.31        0.01      4.14 o 
 -25   3   3      383.20      399.64      6.01 o 
 -23   3   3     1516.31     1545.24     26.22 o 
 -21   3   3     1396.57     1401.04     21.36 o 
 -19   3   3      205.83      236.43      5.43 o 
 -17   3   3     1374.46     1438.28     20.53 o 
 -15   3   3       41.61       46.01      4.86 o 
 -13   3   3        4.60        7.26      4.51 o 
 -11   3   3       74.22       76.24      5.17 o 
  -9   3   3        8.11        8.53      4.65 o 
  -7   3   3        6.17        3.64      4.64 o 
  -5   3   3      189.37      220.26      6.75 o 
  -3   3   3       95.40      115.61      6.00 o 
  -1   3   3      138.18      159.49      6.96 o 
   1   3   3        0.10       -0.27      6.02 o 
   3   3   3      219.39      210.47      9.11 o 
   5   3   3        3.36       -0.39      7.36 o 
   7   3   3       14.18        6.97      7.43 o 
   9   3   3      248.17      256.19      9.09 o 
  11   3   3      180.80      175.67      7.39 o 
  13   3   3        4.17       10.66      7.22 o 
  15   3   3      527.53      484.40     10.19 o 
  17   3   3      215.97      202.26      8.58 o 
  19   3   3     2700.72     2503.77     17.21 o 
  21   3   3      632.43      565.46     13.42 o 
  23   3   3       28.61       43.26      6.26 o 
  25   3   3        3.40        6.97      5.51 o 
  27   3   3      336.24      256.82      5.84 o 
  29   3   3        0.00        1.47      5.35 o 
  31   3   3       10.39       11.25      5.02 o 
  33   3   3       48.84       38.27      5.04 o 
  35   3   3        0.03       -1.33      4.74 o 
  37   3   3       24.73       27.61      5.28 o 
  39   3   3        6.10       12.00      5.12 o 
  41   3   3       31.15       40.47     13.89 o 
 -34   4   3       19.22       21.55      6.22 o 
 -32   4   3       33.03       27.34      5.13 o 
 -30   4   3        0.00        1.12      5.17 o 
 -28   4   3       49.11       49.64      5.61 o 
 -26   4   3       59.24       58.07      5.76 o 
 -24   4   3       10.98        8.58      4.93 o 
 -22   4   3       60.44       62.51      5.79 o 
 -20   4   3       96.29      100.46      6.04 o 
 -18   4   3      335.09      349.72      6.98 o 
 -16   4   3      555.27      587.87      8.71 o 
 -14   4   3     1256.21     1314.44     20.97 o 
 -12   4   3      373.42      379.10      6.72 o 
 -10   4   3        0.96       -0.13      4.76 o 
  -8   4   3       63.29       68.78      5.12 o 
  -6   4   3       27.70       18.03      5.34 o 
  -4   4   3       27.19       23.38      5.36 o 
  -2   4   3       33.14       37.45      5.59 o 
   0   4   3       18.38       25.32      7.43 o 
   2   4   3       14.99       15.26      8.49 o 
   4   4   3      186.07      202.15      9.23 o 
   6   4   3       10.63       17.74      7.45 o 
   8   4   3        0.85        1.72      6.61 o 
  10   4   3        5.41        3.13      6.58 o 
  12   4   3       13.97       14.44      6.69 o 
  14   4   3        5.10        4.29      6.62 o 
  16   4   3      219.40      222.26      9.80 o 
  18   4   3        0.04        7.42      8.40 o 
  20   4   3       55.03       59.35      7.04 o 
  22   4   3      224.23      208.73      7.85 o 
  24   4   3        5.32        8.65      6.75 o 
  26   4   3      119.78      102.48      7.44 o 
  28   4   3      148.93      128.89      7.59 o 
  30   4   3      307.86      277.79     33.14 o 
  32   4   3        4.11       -7.14      8.02 o 
 -21   5   3        1.83        8.78      7.61 o 
 -19   5   3       12.21        3.37      9.13 o 
 -17   5   3        5.29        2.92      6.35 o 
 -15   5   3        5.58        3.23      6.94 o 
 -13   5   3      112.81      116.18      7.24 o 
 -11   5   3      260.37      258.86      8.16 o 
  -9   5   3       10.01       10.76      6.36 o 
  -7   5   3      456.43      511.01      9.52 o 
  -5   5   3        1.49        5.07      8.35 o 
  -3   5   3      109.38      120.13     11.60 o 
  -1   5   3      274.22      310.71     13.00 o 
   1   5   3      159.43      174.31     11.00 o 
   3   5   3       25.43       24.12      8.62 o 
   5   5   3        0.81       -2.71      8.12 o 
   7   5   3        6.16        9.17      7.59 o 
   9   5   3       21.74       32.59      7.35 o 
  11   5   3       54.42       41.37      7.35 o 
  13   5   3       17.68        7.55      7.19 o 
  15   5   3        7.36        5.16      6.97 o 
  17   5   3       31.27       19.62      7.93 o 
  19   5   3        0.77        3.06      8.39 o 
 -48   0   4        0.47        4.49      6.71 o 
 -46   0   4       18.69       11.62      5.93 o 
 -44   0   4       69.66       79.91      7.07 o 
 -42   0   4      492.11      554.45      7.77 o 
 -40   0   4        9.02        6.06      4.94 o 
 -38   0   4      177.28      175.85      4.94 o 
 -36   0   4      594.69      573.20     15.90 o 
 -34   0   4       24.48       15.85      4.48 o 
 -32   0   4      248.44      247.02      6.85 o 
 -30   0   4        0.54       -1.26      3.62 o 
 -28   0   4        3.71        7.23      4.15 o 
 -26   0   4      362.57      350.90      6.63 o 
 -24   0   4     3995.87     4398.44     22.56 o 
 -22   0   4     4217.23     4894.26     34.45 o 
 -20   0   4    14362.43    16316.32    274.85 o 
 -18   0   4      958.77     1082.36     15.06 o 
 -16   0   4      236.60      264.03      5.66 o 
 -14   0   4     4180.31     4336.39     43.44 o 
 -12   0   4       24.03       22.82      5.06 o 
 -10   0   4      558.37      494.91      7.12 o 
  -8   0   4     6708.77     5890.99    118.91 o 
  -6   0   4      143.82      160.03      7.73 o 
  -4   0   4     2876.89     2649.77     22.38 o 
  -2   0   4    13080.72    11983.72    137.94 o 
   0   0   4     7857.95     7429.52     36.35 o 
   2   0   4      407.75      448.43     12.23 o 
   4   0   4    28210.44    28554.93    771.49 o 
   6   0   4      192.02       99.06      8.84 o 
   8   0   4     4293.84     4019.86     25.93 o 
  10   0   4      911.11      794.28     17.31 o 
  12   0   4      318.64      298.60      9.42 o 
  14   0   4      597.98      468.95     15.05 o 
  16   0   4      411.18      420.69      9.82 o 
  18   0   4      967.24     1008.82     13.21 o 
  20   0   4     1129.40     1265.16     14.11 o 
  22   0   4    15522.82    16514.81    242.44 o 
  24   0   4      229.63      234.56      9.16 o 
  26   0   4      839.46      899.38     13.98 o 
  28   0   4      668.46      742.55     10.39 o 
  30   0   4      412.06      437.47     12.85 o 
  32   0   4       59.65       50.84      5.25 o 
  34   0   4        0.11       -1.15      4.81 o 
  36   0   4       74.91       73.45      6.24 o 
  38   0   4        1.25        1.72      6.84 o 
  40   0   4       20.93       19.30      5.37 o 
  42   0   4       41.82       48.82      6.17 o 
  44   0   4       16.50        6.95      6.80 o 
  46   0   4      154.75      168.29      7.55 o 
 -47   1   4       18.70       24.11      4.75 o 
 -45   1   4       55.98       60.54      4.21 o 
 -43   1   4       44.29       40.11      4.31 o 
 -41   1   4       51.46       46.26      4.57 o 
 -39   1   4        0.02        0.60      3.78 o 
 -37   1   4      130.25      123.37      3.79 o 
 -35   1   4       61.03       53.50      3.41 o 
 -33   1   4       81.05       76.58      3.40 o 
 -31   1   4      632.55      674.88      5.23 o 
 -29   1   4        0.23        1.15      3.11 o 
 -27   1   4      821.31      862.51      7.65 o 
 -25   1   4      231.91      226.39      4.56 o 
 -23   1   4       17.17       17.71      3.40 o 
 -21   1   4      142.10      136.68      3.88 o 
 -19   1   4      232.10      255.32      4.46 o 
 -17   1   4      173.16      215.66      4.50 o 
 -15   1   4     5168.45     5605.15     50.40 o 
 -13   1   4     7102.05     7276.09     65.91 o 
 -11   1   4      591.06      649.08      7.49 o 
  -9   1   4     1093.59      975.75      8.07 o 
  -7   1   4      756.16      643.61      7.92 o 
  -5   1   4      644.09      609.71     10.52 o 
  -3   1   4    15536.63    15549.49    206.11 o 
  -1   1   4      269.27      250.32      6.26 o 
   1   1   4       19.31       26.04      5.34 o 
   3   1   4      304.46      256.64      6.94 o 
   5   1   4     1498.28     1249.85     13.44 o 
   7   1   4      572.58      568.98      8.41 o 
   9   1   4     2121.11     1932.17     17.93 o 
  11   1   4        2.21        7.21      4.67 o 
  13   1   4      591.65      562.93      8.00 o 
  15   1   4     1668.91     1831.10     13.84 o 
  17   1   4      118.24      128.71      5.57 o 
  19   1   4        9.31        9.04      4.84 o 
  21   1   4      784.76      784.85      8.12 o 
  23   1   4      218.25      242.17      5.95 o 
  25   1   4        0.56        3.90      5.14 o 
  27   1   4        5.01        6.23      4.63 o 
  29   1   4     1690.34     1679.80     17.57 o 
  31   1   4       42.30       42.21      4.27 o 
  33   1   4       41.91       54.57      4.58 o 
  35   1   4       79.08       86.32      4.25 o 
  37   1   4      121.56      132.30      4.94 o 
  39   1   4      335.72      352.44      6.57 o 
  41   1   4       62.41       63.76      4.99 o 
  43   1   4       19.14       16.49      4.43 o 
  45   1   4        0.19       -0.50      4.66 o 
  47   1   4       43.16       56.22      6.78 o 
 -46   2   4       18.63       18.60      5.24 o 
 -44   2   4       67.87       55.95      4.95 o 
 -42   2   4       82.73       94.03      4.72 o 
 -40   2   4       22.97       20.87      4.21 o 
 -38   2   4       95.12       99.31      4.30 o 
 -36   2   4        0.09        2.58      4.45 o 
 -34   2   4      484.92      453.95      5.15 o 
 -32   2   4       88.22       93.24      3.62 o 
 -30   2   4       11.82       10.40      3.30 o 
 -28   2   4      302.04      292.62      4.80 o 
 -26   2   4        2.20        3.40      3.84 o 
 -24   2   4      324.77      339.67      4.94 o 
 -22   2   4       12.11        8.68      3.96 o 
 -20   2   4      223.71      211.96      4.52 o 
 -18   2   4       74.42       74.16      4.02 o 
 -16   2   4        0.49        1.32      3.75 o 
 -14   2   4     1816.42     2030.02     12.76 o 
 -12   2   4     1841.05     2027.26     18.19 o 
 -10   2   4     4438.98     4766.71     48.95 o 
  -8   2   4     2327.60     2445.15     35.46 o 
  -6   2   4     2638.66     2911.37     13.36 o 
  -4   2   4     1321.21     1450.52     10.01 o 
  -2   2   4       45.28       35.83      5.73 o 
   0   2   4       37.86       26.78      5.08 o 
   2   2   4      537.58      548.17      8.27 o 
   4   2   4      196.08      200.32      6.26 o 
   6   2   4      780.98      831.57      9.60 o 
   8   2   4     1811.40     1984.32     14.02 o 
  10   2   4      106.84      114.67      6.24 o 
  12   2   4      796.27      846.47     13.11 o 
  14   2   4      461.20      496.42      8.41 o 
  16   2   4      712.31      704.88     18.05 o 
  18   2   4       94.92      115.90      6.32 o 
  20   2   4       13.54       25.26      5.14 o 
  22   2   4        5.09        9.61      4.95 o 
  24   2   4       86.29      104.86      5.38 o 
  26   2   4       36.83       35.11      4.94 o 
  28   2   4       78.79       74.95      4.67 o 
  30   2   4      519.80      422.28      8.33 o 
  32   2   4      293.04      252.44      5.66 o 
  34   2   4      261.30      234.56      5.02 o 
  36   2   4      191.81      195.86      5.63 o 
  38   2   4       34.63       36.45      4.93 o 
  40   2   4      185.61      181.55      6.96 o 
  42   2   4       31.30       40.12      4.54 o 
  44   2   4       17.42       12.58      5.91 o 
 -41   3   4       33.02       24.08      5.34 o 
 -39   3   4        5.78        8.12      5.02 o 
 -37   3   4        5.74       11.76      4.34 o 
 -35   3   4       13.00       11.91      4.55 o 
 -33   3   4       48.02       53.80      4.70 o 
 -31   3   4       20.38       24.23      5.03 o 
 -29   3   4       75.04       80.58      5.39 o 
 -27   3   4      744.57      741.27     10.71 o 
 -25   3   4      999.69     1048.42     10.99 o 
 -23   3   4        7.52        6.86      3.97 o 
 -21   3   4     2318.48     2328.21     17.22 o 
 -19   3   4      409.56      412.81      6.02 o 
 -17   3   4       21.24       16.47      4.48 o 
 -15   3   4      294.38      301.38      5.65 o 
 -13   3   4      245.14      273.49      5.56 o 
 -11   3   4        6.06        6.75      4.30 o 
  -9   3   4        3.04        3.07      4.55 o 
  -7   3   4      106.02      110.55      5.41 o 
  -5   3   4       12.03        9.73      5.37 o 
  -3   3   4       62.22       64.44      5.79 o 
  -1   3   4      299.13      265.74      7.70 o 
   1   3   4      163.95      187.05      7.33 o 
   3   3   4      115.64      119.79      7.10 o 
   5   3   4      745.41      734.88     21.95 o 
   7   3   4        0.28       -0.92      7.20 o 
   9   3   4        1.06       -5.02      6.01 o 
  11   3   4     1454.26     1465.84     21.94 o 
  13   3   4      513.80      475.90     10.03 o 
  15   3   4      238.69      239.89      7.77 o 
  17   3   4       70.15       85.72     10.24 o 
  19   3   4      600.95      527.37     10.17 o 
  21   3   4      552.10      492.61     16.16 o 
  23   3   4      376.48      284.42     12.24 o 
  25   3   4      144.32      116.16      5.42 o 
  27   3   4      184.57      181.06      7.24 o 
  29   3   4       27.95       32.13      6.34 o 
  31   3   4       10.63       13.80      4.84 o 
  33   3   4       73.12       57.31      4.77 o 
  35   3   4        6.26        3.19      4.69 o 
  37   3   4        0.37       -2.46      5.18 o 
  39   3   4        1.65        2.52      6.00 o 
 -34   4   4       32.71       44.89      9.87 o 
 -32   4   4       52.97       51.47      6.28 o 
 -30   4   4        3.79        1.98      4.66 o 
 -28   4   4       26.27       20.46      5.10 o 
 -26   4   4       94.94       93.84      5.21 o 
 -24   4   4       65.32       63.94      5.50 o 
 -22   4   4       34.16       44.20      5.66 o 
 -20   4   4      328.28      336.34      6.98 o 
 -18   4   4      600.92      651.09      8.03 o 
 -16   4   4        1.79        0.83      5.54 o 
 -14   4   4     1305.22     1345.39     12.42 o 
 -12   4   4        0.39        1.08      4.29 o 
 -10   4   4       24.86       20.37      4.71 o 
  -8   4   4      166.04      177.39      5.70 o 
  -6   4   4        6.86        6.11      4.85 o 
  -4   4   4        3.80        2.07      5.24 o 
  -2   4   4     1021.29     1045.20     17.44 o 
   0   4   4      371.56      366.45      9.50 o 
   2   4   4       25.82       20.48      7.06 o 
   4   4   4      297.88      310.30      9.35 o 
   6   4   4       34.35       41.44      7.00 o 
   8   4   4      176.51      171.08      8.18 o 
  10   4   4       75.64       66.43      7.16 o 
  12   4   4        3.97        1.71      6.60 o 
  14   4   4       25.45       30.25      8.46 o 
  16   4   4      281.96      233.82      9.76 o 
  18   4   4      258.71      248.30      9.84 o 
  20   4   4        1.23        0.85      8.24 o 
  22   4   4       27.79       34.91      8.53 o 
  24   4   4       34.69       46.15     14.67 o 
  26   4   4      375.96      283.07     23.22 o 
  28   4   4      226.94      175.16     15.89 o 
  30   4   4       14.20        9.78      7.47 o 
  32   4   4        1.33        9.98     14.20 o 
 -19   5   4        3.09        3.45      6.62 o 
 -17   5   4        0.18        1.79      6.87 o 
 -15   5   4        8.83        5.36      5.77 o 
 -13   5   4       53.90       52.83      6.62 o 
 -11   5   4      180.51      194.94      7.46 o 
  -9   5   4      432.45      462.94     10.08 o 
  -7   5   4     1238.63     1341.52     19.87 o 
  -5   5   4       10.06        8.72      8.48 o 
  -3   5   4       16.87       12.59      8.51 o 
  -1   5   4        1.02       -1.58      8.86 o 
   1   5   4       22.52       17.00      9.19 o 
   3   5   4        6.82       11.08      8.93 o 
   5   5   4       13.42        8.68      8.12 o 
   7   5   4       13.80        7.66      9.01 o 
   9   5   4        5.48        4.49      8.10 o 
  11   5   4       39.86       34.92      8.49 o 
  13   5   4        3.05       -4.62      8.08 o 
  15   5   4       36.83       45.40      9.72 o 
  17   5   4        0.12       -8.19      8.19 o 
 -47   1   5      176.93      177.45      5.76 o 
 -45   1   5        0.28        1.99      3.61 o 
 -43   1   5        1.55        2.97      4.06 o 
 -41   1   5        2.88       10.16      3.70 o 
 -39   1   5       82.10       91.07      4.18 o 
 -37   1   5       50.49       58.61      4.22 o 
 -35   1   5      184.16      186.25      3.88 o 
 -33   1   5      252.91      229.26      3.74 o 
 -31   1   5      137.90      129.05      3.47 o 
 -29   1   5      307.36      321.26      4.35 o 
 -27   1   5        6.25        3.59      3.42 o 
 -25   1   5      240.64      246.48      4.21 o 
 -23   1   5      123.12      122.15      3.71 o 
 -21   1   5       16.03       28.91      3.79 o 
 -19   1   5      675.67      605.09      5.52 o 
 -17   1   5      614.73      663.44      6.01 o 
 -15   1   5     2844.68     3404.34     24.41 o 
 -13   1   5      306.68      372.32      5.03 o 
 -11   1   5     1577.51     1632.83      8.62 o 
  -9   1   5        1.43        1.25      3.54 o 
  -7   1   5     7429.73     7293.27    115.05 o 
  -5   1   5      486.32      436.31      6.33 o 
  -3   1   5     4900.98     4931.89     38.45 o 
  -1   1   5      568.90      490.60      6.83 o 
   1   1   5       49.98       37.39      4.93 o 
   3   1   5     1311.68     1218.79     15.65 o 
   5   1   5      385.25      330.71      6.48 o 
   7   1   5      287.58      264.07      6.84 o 
   9   1   5      264.89      229.40      7.07 o 
  11   1   5     4089.93     4138.54     36.16 o 
  13   1   5      106.82      126.46      5.87 o 
  15   1   5       68.84       88.90      5.82 o 
  17   1   5      600.68      550.20     11.60 o 
  19   1   5      160.90      164.94      6.05 o 
  21   1   5       41.92       49.57      5.72 o 
  23   1   5       12.83       13.77      4.74 o 
  25   1   5      363.11      385.74      6.43 o 
  27   1   5        7.65        0.47      5.11 o 
  29   1   5     1018.65     1019.12     12.12 o 
  31   1   5      552.17      577.83     10.07 o 
  33   1   5       18.52       19.30      4.45 o 
  35   1   5        5.56       11.94      5.33 o 
  37   1   5       78.35       74.58      5.06 o 
  39   1   5      223.39      219.26      5.54 o 
  41   1   5       61.50       59.69      4.69 o 
  43   1   5       44.17       40.56      4.89 o 
  45   1   5        4.70        4.79      5.02 o 
 -44   2   5        6.07        3.37      5.19 o 
 -42   2   5       13.85       18.35      3.90 o 
 -40   2   5       13.48       14.78      4.48 o 
 -38   2   5       13.35       17.31      3.96 o 
 -36   2   5        5.11        6.10      3.95 o 
 -34   2   5       29.04       30.85      3.87 o 
 -32   2   5      234.11      247.47      4.41 o 
 -30   2   5      454.24      463.23      6.62 o 
 -28   2   5       21.63       20.30      3.36 o 
 -26   2   5      221.05      260.96      4.35 o 
 -24   2   5       78.37       69.97      3.93 o 
 -22   2   5       97.43      101.33      4.00 o 
 -20   2   5       46.98       58.78      3.84 o 
 -18   2   5      219.21      217.98      4.69 o 
 -16   2   5       10.00        8.50      3.99 o 
 -14   2   5      332.93      335.88      5.05 o 
 -12   2   5      323.90      327.92      6.29 o 
 -10   2   5     2332.53     2402.08     87.29 o 
  -8   2   5     2255.66     2558.41     35.83 o 
  -6   2   5       67.14       61.57      4.78 o 
  -4   2   5      440.58      428.29      6.87 o 
  -2   2   5        0.05       -0.90      4.80 o 
   0   2   5      197.79      230.01      6.26 o 
   2   2   5        6.72        7.86      4.67 o 
   4   2   5       28.87       30.27      4.78 o 
   6   2   5       12.65        8.80      4.67 o 
   8   2   5     1522.82     1509.66     22.31 o 
  10   2   5      158.96      122.72      6.51 o 
  12   2   5     1847.64     1751.05     39.03 o 
  14   2   5      281.51      255.93      6.44 o 
  16   2   5       17.05       14.04      5.17 o 
  18   2   5        5.50        4.51      4.44 o 
  20   2   5        1.67        2.47      5.34 o 
  22   2   5        3.66        4.40      5.50 o 
  24   2   5        0.42        1.01      4.94 o 
  26   2   5       33.91       26.26      4.56 o 
  28   2   5       11.49       14.59      4.49 o 
  30   2   5       74.97       58.20      4.60 o 
  32   2   5      366.44      322.67      6.42 o 
  34   2   5        1.04        3.37      4.93 o 
  36   2   5      156.65      145.96      5.14 o 
  38   2   5       42.16       53.87      5.01 o 
  40   2   5        0.04        2.33      4.59 o 
  42   2   5        3.22        3.50      5.59 o 
 -39   3   5      130.60      130.54      6.04 o 
 -37   3   5        2.71        2.89      4.74 o 
 -35   3   5      132.09      133.86      5.06 o 
 -33   3   5      173.37      210.94      5.67 o 
 -31   3   5      130.46      149.74      5.54 o 
 -29   3   5       17.62       27.37      5.25 o 
 -27   3   5      282.51      283.16      5.86 o 
 -25   3   5       32.07       33.39      4.14 o 
 -23   3   5      368.03      360.09      5.57 o 
 -21   3   5       29.59       26.44      3.45 o 
 -19   3   5       39.27       48.17      4.03 o 
 -17   3   5      295.33      307.30      5.78 o 
 -15   3   5        2.84        5.10      4.00 o 
 -13   3   5        4.05        6.01      3.84 o 
 -11   3   5      192.88      198.92      4.87 o 
  -9   3   5        2.74        0.84      4.24 o 
  -7   3   5      118.48      116.57      4.90 o 
  -5   3   5        2.69        1.53      4.73 o 
  -3   3   5        0.03        0.77      5.09 o 
  -1   3   5      751.08      772.94     20.71 o 
   1   3   5      151.84      154.99      6.34 o 
   3   3   5        2.66        1.58      5.56 o 
   5   3   5      911.60      852.75     20.29 o 
   7   3   5     1577.50     1621.18     35.49 o 
   9   3   5      204.24      191.20      7.47 o 
  11   3   5       73.51       84.74      6.55 o 
  13   3   5       42.17       40.88      7.19 o 
  15   3   5      721.06      680.24     38.23 o 
  17   3   5      152.85      152.21      7.09 o 
  19   3   5       51.03       37.07      5.80 o 
  21   3   5      127.03      126.62      5.70 o 
  23   3   5      132.22      108.83      5.99 o 
  25   3   5       82.78       48.90      6.76 o 
  27   3   5        2.61        4.26      5.53 o 
  29   3   5       42.25       39.19      6.45 o 
  31   3   5       14.09        9.00      6.13 o 
  33   3   5       16.87        8.91      5.92 o 
  35   3   5        8.38        5.78      4.74 o 
  37   3   5        0.87       -2.93      5.56 o 
 -32   4   5        1.25       -0.77      5.86 o 
 -30   4   5        4.66        6.98      5.08 o 
 -28   4   5       14.48       14.06      4.51 o 
 -26   4   5        1.02       -2.48      4.61 o 
 -24   4   5       31.63       25.65      4.91 o 
 -22   4   5        9.05        9.47      5.09 o 
 -20   4   5      123.34      122.84      5.54 o 
 -18   4   5      351.47      388.41      6.69 o 
 -16   4   5      379.69      394.86      6.95 o 
 -14   4   5      190.24      190.73      5.87 o 
 -12   4   5        0.04       -2.75      5.12 o 
 -10   4   5        4.56        6.28      4.38 o 
  -8   4   5        5.83        7.97      4.97 o 
  -6   4   5       14.77        9.19      5.60 o 
  -4   4   5      614.37      636.33      9.63 o 
  -2   4   5      681.28      671.35      9.86 o 
   0   4   5      543.98      553.99     13.01 o 
   2   4   5       49.59       43.65      7.17 o 
   4   4   5      245.06      259.85      8.93 o 
   6   4   5      130.08      121.05      7.83 o 
   8   4   5        0.01       -2.54      7.80 o 
  10   4   5       12.00       14.30      8.44 o 
  12   4   5       31.31       33.64      7.00 o 
  14   4   5        0.31       -1.63      8.23 o 
  16   4   5       26.90       27.93      8.23 o 
  18   4   5       24.47       29.16      6.86 o 
  20   4   5      153.53      132.58      8.94 o 
  22   4   5       83.75       82.40      8.79 o 
  24   4   5       94.78       81.94      8.82 o 
  26   4   5        0.02        2.38     12.07 o 
  28   4   5      196.81      145.20     10.86 o 
  30   4   5       13.57       13.80      7.98 o 
 -17   5   5        7.04       11.87      6.96 o 
 -15   5   5       97.75      109.19      6.95 o 
 -13   5   5        2.62        7.27      6.61 o 
 -11   5   5        6.51        1.17      6.44 o 
  -9   5   5      801.30      819.33     27.83 o 
  -7   5   5        6.92        4.32      6.56 o 
  -5   5   5        1.04       -0.50      7.12 o 
  -3   5   5      257.10      252.92     23.07 o 
  -1   5   5        0.69        6.08      8.08 o 
   1   5   5        0.02       -2.53      8.84 o 
   3   5   5       32.30       28.97      8.30 o 
   5   5   5       21.54       11.69     10.03 o 
   7   5   5        5.79        5.21      7.93 o 
   9   5   5       13.12       10.71      8.10 o 
  11   5   5        0.01       -0.02      9.53 o 
  13   5   5        7.77       17.04      9.52 o 
  15   5   5        7.21        2.20     13.34 o 
 -46   0   6        0.52       -2.32      5.95 o 
 -44   0   6      169.78      160.48      6.48 o 
 -42   0   6       32.72       28.26      6.05 o 
 -40   0   6     2099.28     2112.68     27.13 o 
 -38   0   6       27.85       34.02      4.68 o 
 -36   0   6        0.16        1.03      4.73 o 
 -34   0   6       48.67       61.31      4.97 o 
 -32   0   6        3.38        4.57      4.85 o 
 -30   0   6        1.37        1.59      4.38 o 
 -28   0   6      313.42      317.09      6.23 o 
 -26   0   6        5.85        5.54      5.10 o 
 -24   0   6      164.05      174.59      5.82 o 
 -22   0   6        0.60        7.07      5.24 o 
 -20   0   6      296.96      318.86      6.46 o 
 -18   0   6      785.99      711.54     12.45 o 
 -16   0   6      924.25     1104.73      9.83 o 
 -14   0   6     1086.02     1204.12     12.12 o 
 -12   0   6      456.29      410.11      6.94 o 
 -10   0   6      113.22      114.31      6.98 o 
  -8   0   6       55.33       54.13      6.02 o 
  -6   0   6       25.24       30.89      6.68 o 
  -4   0   6      171.20      130.11      6.72 o 
  -2   0   6     2998.14     2587.43     31.81 o 
   0   0   6     6593.26     6619.73     68.57 o 
   2   0   6    13544.73    13681.89    488.96 o 
   4   0   6     9639.54    10354.21     71.47 o 
   6   0   6     1048.86     1058.76     12.94 o 
   8   0   6     1934.30     1935.09     38.04 o 
  10   0   6     1548.65     1724.40     15.80 o 
  12   0   6       82.84      102.44      8.27 o 
  14   0   6       24.80       18.23      5.45 o 
  16   0   6       14.28       22.82      6.39 o 
  18   0   6     1213.88     1233.42     21.00 o 
  20   0   6       21.71       13.04      6.28 o 
  22   0   6     1043.53     1031.97     12.64 o 
  24   0   6      464.96      445.93      8.91 o 
  26   0   6       14.91       17.08      5.97 o 
  28   0   6      172.83      169.84     14.70 o 
  30   0   6       24.56       20.62      6.98 o 
  32   0   6        1.20        6.32      6.79 o 
  34   0   6       15.07       18.27      6.99 o 
  36   0   6      219.12      252.77     11.30 o 
  38   0   6      212.42      246.88      7.22 o 
  40   0   6       84.16       88.13      7.20 o 
  42   0   6       16.70       12.10      6.71 o 
  44   0   6        0.79       -6.51      7.89 o 
 -45   1   6       26.34       20.35      3.73 o 
 -43   1   6       18.74       17.66      3.93 o 
 -41   1   6        0.00        2.27      4.13 o 
 -39   1   6        1.76        1.11      3.90 o 
 -37   1   6       55.15       57.84      3.91 o 
 -35   1   6        4.06        2.16      3.05 o 
 -33   1   6     1149.58     1024.60     11.08 o 
 -31   1   6       10.11        9.87      3.44 o 
 -29   1   6      173.46      184.32      3.95 o 
 -27   1   6       40.13       48.38      3.00 o 
 -25   1   6      228.99      217.98      4.36 o 
 -23   1   6       45.35       33.80      4.03 o 
 -21   1   6      323.22      326.91      4.75 o 
 -19   1   6       52.85       50.55      3.74 o 
 -17   1   6     1140.13     1095.19     12.28 o 
 -15   1   6     1158.68     1318.91     17.36 o 
 -13   1   6      172.99      186.83      4.68 o 
 -11   1   6      698.79      658.06      7.47 o 
  -9   1   6     2380.77     2430.13     26.94 o 
  -7   1   6       37.73       66.63      4.91 o 
  -5   1   6     1215.90     1319.75     12.58 o 
  -3   1   6     1528.42     1582.60     18.16 o 
  -1   1   6       92.15       97.01      5.05 o 
   1   1   6      317.86      312.80      6.62 o 
   3   1   6      825.78      960.51     12.16 o 
   5   1   6      270.21      227.45      6.15 o 
   7   1   6      301.67      318.38      6.86 o 
   9   1   6     1893.38     2004.08     17.59 o 
  11   1   6     1313.63     1385.33     10.37 o 
  13   1   6     1833.74     1805.73     20.47 o 
  15   1   6     1744.03     1682.63     12.67 o 
  17   1   6      741.78      787.51      8.37 o 
  19   1   6       27.64       32.44      5.36 o 
  21   1   6      826.59      833.93      8.36 o 
  23   1   6      218.50      221.62      5.72 o 
  25   1   6      481.55      512.70      7.61 o 
  27   1   6        6.25        2.21      4.94 o 
  29   1   6      107.41      106.68      4.97 o 
  31   1   6        4.78        6.82      4.32 o 
  33   1   6       70.20       74.83      5.68 o 
  35   1   6       33.70       32.10      4.99 o 
  37   1   6        6.05        1.48      5.26 o 
  39   1   6       68.92       52.11      4.31 o 
  41   1   6        3.81       -1.08      4.86 o 
  43   1   6        7.33        6.47      5.15 o 
 -44   2   6       57.63       65.95      7.06 o 
 -42   2   6        3.64        3.69      4.27 o 
 -40   2   6        1.30        0.78      3.62 o 
 -38   2   6       88.49       90.81      4.51 o 
 -36   2   6        4.13        3.59      3.89 o 
 -34   2   6        4.93        8.25      4.25 o 
 -32   2   6      241.24      278.35      4.77 o 
 -30   2   6      507.14      530.86      8.34 o 
 -28   2   6       38.72       24.36      3.80 o 
 -26   2   6     1126.46     1015.09     13.60 o 
 -24   2   6      301.74      329.28      4.87 o 
 -22   2   6        0.85        1.66      3.79 o 
 -20   2   6        1.67        2.73      3.21 o 
 -18   2   6       10.35        5.26      3.89 o 
 -16   2   6       74.42       70.21      4.14 o 
 -14   2   6        1.40        0.97      3.62 o 
 -12   2   6       44.79       57.82      3.93 o 
 -10   2   6        2.38        4.72      4.32 o 
  -8   2   6     3439.12     3864.35     56.11 o 
  -6   2   6      273.79      297.09      5.92 o 
  -4   2   6     1825.64     2015.35     20.73 o 
  -2   2   6      508.61      517.96      7.15 o 
   0   2   6      208.79      221.74      5.79 o 
   2   2   6      156.94      149.47      5.61 o 
   4   2   6      129.98      115.87      5.41 o 
   6   2   6       78.91       65.57      4.78 o 
   8   2   6      379.76      354.52      7.89 o 
  10   2   6     2330.68     2351.79     36.36 o 
  12   2   6       18.68       23.74      4.94 o 
  14   2   6     2169.05     2089.27     50.68 o 
  16   2   6     1418.17     1462.68     27.32 o 
  18   2   6       19.10       16.14      5.27 o 
  20   2   6      462.94      496.30     12.09 o 
  22   2   6      160.26      166.38      5.84 o 
  24   2   6       50.10       41.55      4.62 o 
  26   2   6       33.60       23.52      5.12 o 
  28   2   6       69.94       49.04      5.26 o 
  30   2   6       65.44       54.13      5.92 o 
  32   2   6       28.92       42.41      5.16 o 
  34   2   6       51.74       47.69      5.78 o 
  36   2   6       36.03       29.98      4.97 o 
  38   2   6      145.45      128.56      5.96 o 
  40   2   6       13.26       12.06      5.11 o 
 -39   3   6      203.26      211.18      7.86 o 
 -37   3   6       14.11        9.28      5.01 o 
 -35   3   6        8.89        7.35      4.42 o 
 -33   3   6        2.61       10.04      4.52 o 
 -31   3   6       25.57       23.46      4.87 o 
 -29   3   6      298.89      317.70      5.52 o 
 -27   3   6       44.80       41.85      4.37 o 
 -25   3   6       40.13       44.66      4.65 o 
 -23   3   6      108.80      106.73      4.21 o 
 -21   3   6      114.43      112.96      4.19 o 
 -19   3   6      202.16      190.49      4.46 o 
 -17   3   6        5.76        4.10      3.71 o 
 -15   3   6        4.40        2.47      3.68 o 
 -13   3   6      117.56      117.67      4.24 o 
 -11   3   6        0.77        1.44      3.92 o 
  -9   3   6       34.61       44.45      4.78 o 
  -7   3   6       15.00       12.16      4.69 o 
  -5   3   6       65.09       60.13      5.03 o 
  -3   3   6        8.24        9.38      4.60 o 
  -1   3   6     1197.33     1278.02     18.17 o 
   1   3   6      239.30      260.67      6.56 o 
   3   3   6     5372.72     5752.38     95.61 o 
   5   3   6       34.98       35.21      5.30 o 
   7   3   6     1829.41     1889.20     49.30 o 
   9   3   6       76.42       85.49      5.36 o 
  11   3   6      527.79      547.73     11.90 o 
  13   3   6       42.33       34.78      5.60 o 
  15   3   6       11.13        9.80      5.43 o 
  17   3   6      131.72      134.90      5.65 o 
  19   3   6      140.64      116.54      6.98 o 
  21   3   6        4.14        6.06      5.27 o 
  23   3   6      187.77      193.41      7.28 o 
  25   3   6       22.40       14.83      6.40 o 
  27   3   6       63.04       79.66      6.45 o 
  29   3   6        6.31        2.72      5.57 o 
  31   3   6        7.92       11.03      5.94 o 
  33   3   6        2.92        2.22      5.16 o 
  35   3   6        1.08       -0.15      6.41 o 
 -30   4   6       10.87       10.35      5.85 o 
 -28   4   6        0.44        0.59      4.66 o 
 -26   4   6       11.41        9.23      5.01 o 
 -24   4   6        1.32       -0.67      4.81 o 
 -22   4   6      152.10      152.64      5.74 o 
 -20   4   6       22.76       25.23      4.97 o 
 -18   4   6       38.53       36.09      5.08 o 
 -16   4   6      279.50      313.00      6.80 o 
 -14   4   6      194.71      212.34      5.95 o 
 -12   4   6       12.45       14.04      5.17 o 
 -10   4   6        6.19        7.75      4.97 o 
  -8   4   6       94.92      106.21      7.49 o 
  -6   4   6       52.25       43.20      7.16 o 
  -4   4   6     1153.72     1255.15     12.11 o 
  -2   4   6        8.69       11.88      6.83 o 
   0   4   6      457.55      484.13      9.93 o 
   2   4   6        3.25        9.37      7.45 o 
   4   4   6      324.04      364.62     10.78 o 
   6   4   6      587.51      571.49     14.04 o 
   8   4   6      166.67      191.36      9.69 o 
  10   4   6      186.16      203.65      9.55 o 
  12   4   6        0.44        4.82      8.00 o 
  14   4   6       44.90       43.20      8.57 o 
  16   4   6       19.74       18.57      8.31 o 
  18   4   6        0.19       15.89      7.92 o 
  20   4   6       14.93       13.59      8.19 o 
  22   4   6      227.19      212.45      9.93 o 
  24   4   6      123.45      129.18      8.98 o 
  26   4   6       98.95       89.45     10.27 o 
  28   4   6        1.50        6.15     13.36 o 
 -13   5   6       25.52       19.08     10.12 o 
 -11   5   6      665.60      646.05     17.07 o 
  -9   5   6      163.10      150.56      8.26 o 
  -7   5   6        1.79        4.32      7.25 o 
  -5   5   6       25.19       23.59      8.16 o 
  -3   5   6       60.17       53.73     10.74 o 
  -1   5   6       21.14       10.63      9.47 o 
   1   5   6        0.01       -2.91      9.15 o 
   3   5   6        0.17       -4.14      9.52 o 
   5   5   6        0.51        1.50      9.61 o 
   7   5   6        4.40       13.49      9.54 o 
   9   5   6        1.83        0.50     10.44 o 
  11   5   6        1.40       11.87     13.48 o 
 -45   1   7        1.32       -2.90      4.02 o 
 -43   1   7        4.97        1.00      3.66 o 
 -41   1   7       23.72       14.62      3.47 o 
 -39   1   7       19.38       18.28      3.73 o 
 -37   1   7       73.37       62.05      3.63 o 
 -35   1   7      109.43      114.18      4.04 o 
 -33   1   7      471.36      408.14      4.54 o 
 -31   1   7        8.56        8.06      3.40 o 
 -29   1   7        2.11        1.24      3.69 o 
 -27   1   7      219.52      267.76      4.32 o 
 -25   1   7      373.83      397.42      5.06 o 
 -23   1   7     1850.96     1900.14     16.74 o 
 -21   1   7        1.12       -1.59      3.49 o 
 -19   1   7        4.07        3.38      3.92 o 
 -17   1   7       18.75       14.47      3.50 o 
 -15   1   7      207.37      174.81      4.65 o 
 -13   1   7       70.88       73.52      3.84 o 
 -11   1   7        0.22        1.61      3.96 o 
  -9   1   7       16.74        6.17      4.30 o 
  -7   1   7      111.62      127.35      4.91 o 
  -5   1   7      557.16      677.76      6.96 o 
  -3   1   7        6.86        6.81      4.37 o 
  -1   1   7      443.31      479.48      6.57 o 
   1   1   7      175.58      216.82      6.30 o 
   3   1   7        2.37       16.70      4.85 o 
   5   1   7       60.06       66.23      5.58 o 
   7   1   7       76.12       93.35      5.75 o 
   9   1   7     2698.26     2861.74     13.46 o 
  11   1   7        0.25        0.97      4.32 o 
  13   1   7        1.44        4.74      5.19 o 
  15   1   7        0.26        1.52      5.17 o 
  17   1   7      868.70      862.71     12.81 o 
  19   1   7     1161.76     1100.60     15.97 o 
  21   1   7     1454.85     1408.63     21.03 o 
  23   1   7      239.27      256.52      9.12 o 
  25   1   7       43.01       50.34      5.10 o 
  27   1   7        6.72        6.14      4.35 o 
  29   1   7      123.86      120.37      5.43 o 
  31   1   7       12.05        8.88      6.00 o 
  33   1   7      189.04      219.73      6.78 o 
  35   1   7        2.50        8.66      5.27 o 
  37   1   7       11.56        8.92      4.80 o 
  39   1   7        0.03        0.33      4.66 o 
  41   1   7        0.71       -2.90      6.14 o 
 -42   2   7        5.37       -4.80      4.84 o 
 -40   2   7        3.62       -0.15      4.35 o 
 -38   2   7        2.39        1.80      4.12 o 
 -36   2   7        8.96        6.18      3.90 o 
 -34   2   7      441.06      490.94      7.18 o 
 -32   2   7      118.78      115.49      4.68 o 
 -30   2   7      578.99      664.22      6.26 o 
 -28   2   7       95.75       83.63      3.82 o 
 -26   2   7     1834.88     1762.61     18.82 o 
 -24   2   7       66.18       55.35      3.72 o 
 -22   2   7      238.68      229.53      4.36 o 
 -20   2   7      138.31      151.29      4.35 o 
 -18   2   7        1.13        0.17      3.55 o 
 -16   2   7        3.50        2.33      3.82 o 
 -14   2   7       75.07       85.68      3.91 o 
 -12   2   7      549.29      582.81      6.20 o 
 -10   2   7        0.86       -1.82      4.17 o 
  -8   2   7       15.77       21.02      4.72 o 
  -6   2   7      429.51      417.32      6.30 o 
  -4   2   7        4.14       10.00      4.81 o 
  -2   2   7       27.70       30.49      4.93 o 
   0   2   7        1.02        0.52      3.99 o 
   2   2   7        0.97       -2.10      4.27 o 
   4   2   7       12.34       11.69      4.38 o 
   6   2   7       23.87       26.12      4.11 o 
   8   2   7       78.33       68.59      5.26 o 
  10   2   7     3093.13     3047.22     24.98 o 
  12   2   7     2864.73     2828.55     39.60 o 
  14   2   7     1330.86     1275.19     29.57 o 
  16   2   7      680.68      641.53     16.84 o 
  18   2   7       80.85       78.35      5.13 o 
  20   2   7      743.24      722.67     19.31 o 
  22   2   7        2.05       -0.50      4.83 o 
  24   2   7        7.27        8.57      4.76 o 
  26   2   7       12.01       11.47      4.68 o 
  28   2   7       11.69        6.71      5.26 o 
  30   2   7       51.80       58.45      6.33 o 
  32   2   7       79.21       91.08      5.25 o 
  34   2   7       59.22       45.76      5.09 o 
  36   2   7       94.80      106.39      5.76 o 
  38   2   7        0.08        5.24      6.40 o 
 -37   3   7      332.88      344.13     11.71 o 
 -35   3   7       14.88       17.32      4.45 o 
 -33   3   7      260.28      262.51      7.45 o 
 -31   3   7        2.31       -0.19      4.38 o 
 -29   3   7        4.97        7.14      4.55 o 
 -27   3   7       41.34       45.67      4.68 o 
 -25   3   7        4.23        8.28      4.43 o 
 -23   3   7        0.02       -2.34      4.15 o 
 -21   3   7      269.11      251.31      5.06 o 
 -19   3   7      224.88      205.71      5.50 o 
 -17   3   7       99.14       92.46      4.05 o 
 -15   3   7       96.90      101.33      4.06 o 
 -13   3   7       21.82       21.76      4.01 o 
 -11   3   7        0.05        1.33      3.91 o 
  -9   3   7        0.01        3.22      4.56 o 
  -7   3   7        0.29       -0.45      4.49 o 
  -5   3   7       35.18       41.95      4.62 o 
  -3   3   7        4.38        9.69      4.64 o 
  -1   3   7       61.95       65.91      4.84 o 
   1   3   7      231.03      228.20      5.86 o 
   3   3   7     1799.89     1802.20     32.80 o 
   5   3   7     1305.44     1353.13     25.42 o 
   7   3   7      458.73      428.01     10.99 o 
   9   3   7      186.75      165.31      5.90 o 
  11   3   7       47.18       48.20      5.33 o 
  13   3   7      194.84      174.59      8.18 o 
  15   3   7        5.59        3.90      4.90 o 
  17   3   7        2.05        5.56      5.04 o 
  19   3   7       17.79       16.63      6.55 o 
  21   3   7       39.77       46.14      6.78 o 
  23   3   7       50.60       52.99      6.16 o 
  25   3   7        7.63        7.49      5.52 o 
  27   3   7      129.05      153.40      6.60 o 
  29   3   7        8.02       14.56      5.28 o 
  31   3   7        1.76        7.00      5.82 o 
  33   3   7        0.22        2.20      6.94 o 
 -28   4   7        0.04        3.06      5.81 o 
 -26   4   7        4.20        5.74      5.64 o 
 -24   4   7        1.42       -0.82      4.82 o 
 -22   4   7       11.22       12.47      4.60 o 
 -20   4   7        3.81        0.68      5.13 o 
 -18   4   7        2.17        2.31      4.86 o 
 -16   4   7        0.01       -1.90      4.87 o 
 -14   4   7       55.01       53.53      5.77 o 
 -12   4   7      116.80      129.94      6.33 o 
 -10   4   7      104.12      132.00      5.95 o 
  -8   4   7      157.19      183.04      7.23 o 
  -6   4   7       99.36       97.17      7.42 o 
  -4   4   7      586.95      641.75      9.60 o 
  -2   4   7      120.49      130.91      7.20 o 
   0   4   7      109.03      104.80      7.48 o 
   2   4   7      182.63      183.38      8.09 o 
   4   4   7       84.20       82.42      7.89 o 
   6   4   7        7.27        3.22      8.25 o 
   8   4   7      211.92      209.97      9.70 o 
  10   4   7       67.78       67.14      8.86 o 
  12   4   7        4.16        4.23      8.15 o 
  14   4   7        6.93        9.28      8.16 o 
  16   4   7       22.64       25.11      8.22 o 
  18   4   7       78.30       73.57     13.26 o 
  20   4   7        2.28        1.25      7.98 o 
  22   4   7        1.71       -3.93      8.45 o 
  24   4   7        1.44       -8.13      8.13 o 
  -1   5   7        0.81        8.21     13.34 o 
 -44   0   8        4.92        0.41      6.65 o 
 -42   0   8      172.24      112.46      8.00 o 
 -40   0   8        2.49        7.81      5.18 o 
 -38   0   8        4.36        7.93      5.74 o 
 -36   0   8       11.23       12.83      5.83 o 
 -34   0   8      266.23      238.01      6.23 o 
 -32   0   8       12.26       12.61      5.41 o 
 -30   0   8        7.25       10.57      3.39 o 
 -28   0   8       63.97       67.20      5.44 o 
 -26   0   8       41.46       38.72      4.59 o 
 -24   0   8      305.97      319.99      6.79 o 
 -22   0   8      766.53      815.72      9.16 o 
 -20   0   8     4039.82     4077.21     35.00 o 
 -18   0   8     1771.01     1654.95     18.88 o 
 -16   0   8    13270.94    13096.02    148.33 o 
 -14   0   8      880.59      880.68     16.01 o 
 -12   0   8      674.23      698.18     11.83 o 
 -10   0   8       56.84       68.24      5.14 o 
  -8   0   8       82.60       96.16      5.80 o 
  -6   0   8       64.23       65.39      5.11 o 
  -4   0   8       83.91      100.67      7.91 o 
  -2   0   8      174.70      260.52      9.02 o 
   0   0   8       59.38       77.48      6.61 o 
   2   0   8      155.02      237.53      8.82 o 
   4   0   8      443.96      489.55     10.14 o 
   6   0   8      400.42      371.52     12.24 o 
   8   0   8      333.51      387.96     12.81 o 
  10   0   8      122.59      134.11      9.44 o 
  12   0   8        0.16        2.68      7.20 o 
  14   0   8      395.01      414.05     15.14 o 
  16   0   8        1.60        2.30      7.17 o 
  18   0   8        3.28        4.17      5.80 o 
  20   0   8      289.87      287.63      8.86 o 
  22   0   8      306.97      297.56      8.82 o 
  24   0   8      286.62      274.28      9.00 o 
  26   0   8     8443.73     8779.89    183.56 o 
  28   0   8      413.45      417.28     11.33 o 
  30   0   8      471.93      531.05     10.02 o 
  32   0   8      158.77      183.20     20.21 o 
  34   0   8        1.99        7.91      9.13 o 
  36   0   8       46.17       39.34      7.22 o 
  38   0   8       11.60       14.39      8.24 o 
  40   0   8        3.09       -1.37      9.68 o 
 -43   1   8       10.22       12.26      4.76 o 
 -41   1   8       39.44       35.63      4.21 o 
 -39   1   8       30.24       25.19      3.98 o 
 -37   1   8        8.31       -0.47      4.38 o 
 -35   1   8       99.48       62.30      3.70 o 
 -33   1   8       43.30       36.83      4.30 o 
 -31   1   8        2.73        3.94      4.45 o 
 -29   1   8      103.75       96.14      3.38 o 
 -27   1   8     2108.18     2077.30     19.46 o 
 -25   1   8      208.30      208.14      4.20 o 
 -23   1   8     2498.56     2573.21     26.83 o 
 -21   1   8        4.80        4.04      3.63 o 
 -19   1   8      453.80      453.34      5.40 o 
 -17   1   8        1.84        7.68      3.91 o 
 -15   1   8      689.45      702.84      7.04 o 
 -13   1   8      311.11      302.98      5.05 o 
 -11   1   8      970.01      875.65     17.19 o 
  -9   1   8     1634.19     1666.76      8.46 o 
  -7   1   8      307.57      308.31      5.78 o 
  -5   1   8       53.53       52.28      4.85 o 
  -3   1   8      360.53      360.28      7.76 o 
  -1   1   8        7.57        4.54      4.69 o 
   1   1   8      121.98       97.22      5.65 o 
   3   1   8      299.24      309.96      6.55 o 
   5   1   8        5.58        8.22      5.22 o 
   7   1   8       77.97       73.44      5.51 o 
   9   1   8      254.42      257.81      6.30 o 
  11   1   8      108.54      116.38      5.73 o 
  13   1   8       11.08       12.39      5.19 o 
  15   1   8      829.05      803.42      8.16 o 
  17   1   8      756.14      761.63     14.37 o 
  19   1   8     5075.42     5264.77     19.50 o 
  21   1   8      286.54      297.18      6.35 o 
  23   1   8        3.08       -0.31      4.86 o 
  25   1   8       94.72       95.30      6.60 o 
  27   1   8        1.96        1.17      4.36 o 
  29   1   8       14.07       13.83      5.31 o 
  31   1   8        3.64        4.05      5.35 o 
  33   1   8      543.81      570.67     21.66 o 
  35   1   8       16.79       11.91      5.37 o 
  37   1   8      181.38      173.88      6.26 o 
  39   1   8       18.46       25.66      6.16 o 
 -40   2   8        2.99        0.00      4.56 o 
 -38   2   8       14.64       14.74      4.16 o 
 -36   2   8       19.06       16.65      4.01 o 
 -34   2   8      645.58      695.39     12.69 o 
 -32   2   8        5.13        0.52      4.25 o 
 -30   2   8      807.90      825.52     11.12 o 
 -28   2   8      164.13      134.44      4.97 o 
 -26   2   8       45.51       55.60      4.10 o 
 -24   2   8       38.71       49.01      3.64 o 
 -22   2   8      198.14      170.65      3.79 o 
 -20   2   8       73.85       57.15      3.46 o 
 -18   2   8      178.89      189.26      4.13 o 
 -16   2   8        4.41        6.67      4.03 o 
 -14   2   8        1.87        2.58      4.07 o 
 -12   2   8      122.79      133.80      4.63 o 
 -10   2   8       60.65       67.41      4.81 o 
  -8   2   8      145.26      155.22      5.23 o 
  -6   2   8        6.10        7.50      4.54 o 
  -4   2   8      413.72      375.73      6.12 o 
  -2   2   8       22.69       19.19      4.26 o 
   0   2   8        9.75        4.17      4.68 o 
   2   2   8       53.72       55.10      4.92 o 
   4   2   8        7.94        7.29      4.53 o 
   6   2   8       53.05       42.88      4.59 o 
   8   2   8      179.51      188.34      6.07 o 
  10   2   8     1494.68     1507.33     13.67 o 
  12   2   8     3635.61     3550.38     71.63 o 
  14   2   8      178.25      172.49      5.30 o 
  16   2   8        8.75        2.72      5.12 o 
  18   2   8        1.12       -0.45      4.82 o 
  20   2   8      102.37      123.67      5.66 o 
  22   2   8       33.27       25.68      4.40 o 
  24   2   8       11.33       14.79      5.48 o 
  26   2   8       90.22       96.88     10.16 o 
  28   2   8       10.92        2.93      5.37 o 
  30   2   8        2.44        3.00      5.76 o 
  32   2   8        3.63        6.55      6.07 o 
  34   2   8        7.53       15.27      4.50 o 
  36   2   8       26.40       25.44      6.19 o 
 -35   3   8      114.90      112.08      8.45 o 
 -33   3   8       46.66       43.51      5.21 o 
 -31   3   8       32.45       21.94      4.51 o 
 -29   3   8       17.46       18.97      4.44 o 
 -27   3   8        0.53        2.29      4.07 o 
 -25   3   8        8.79       12.30      4.42 o 
 -23   3   8       10.99       17.91      4.48 o 
 -21   3   8      204.98      204.68      5.09 o 
 -19   3   8       98.59       97.15      4.83 o 
 -17   3   8      150.78      161.18      5.26 o 
 -15   3   8       33.16       29.24      3.99 o 
 -13   3   8        7.73        8.02      3.88 o 
 -11   3   8      133.82      125.83      8.02 o 
  -9   3   8       38.22       37.91      4.53 o 
  -7   3   8       44.04       39.13      4.44 o 
  -5   3   8      394.76      403.11     11.16 o 
  -3   3   8      153.72      152.85      5.28 o 
  -1   3   8       72.89       77.18      4.89 o 
   1   3   8      605.66      606.31      9.92 o 
   3   3   8       67.08       56.73      4.69 o 
   5   3   8      839.39      845.83     23.20 o 
   7   3   8      116.17      134.86      5.58 o 
   9   3   8      516.28      510.22     19.87 o 
  11   3   8       37.45       34.80      4.33 o 
  13   3   8      108.09      112.24      6.47 o 
  15   3   8       22.37       21.02      6.08 o 
  17   3   8       17.20       14.02      5.28 o 
  19   3   8        0.03       -2.48      5.12 o 
  21   3   8        0.13        3.13      5.54 o 
  23   3   8      132.29      121.25      7.00 o 
  25   3   8        8.76        9.27      6.40 o 
  27   3   8        0.02        8.75      5.74 o 
  29   3   8        3.61       13.28      5.99 o 
  31   3   8        2.01        9.84      6.73 o 
 -24   4   8        5.96        7.59      5.83 o 
 -22   4   8        6.37        8.62      5.45 o 
 -20   4   8       29.40       25.23      4.62 o 
 -18   4   8       34.32       29.24      4.85 o 
 -16   4   8      102.31      100.81      5.38 o 
 -14   4   8      114.48      111.38      5.41 o 
 -12   4   8        0.06       -1.84      4.75 o 
 -10   4   8        6.92       10.94      4.80 o 
  -8   4   8        0.53        0.48      5.56 o 
  -6   4   8       21.58       13.81      5.70 o 
  -4   4   8       24.69       17.26      5.96 o 
  -2   4   8       68.97       71.84      6.31 o 
   0   4   8       16.23       24.10      6.68 o 
   2   4   8      381.61      403.22     12.36 o 
   4   4   8       48.36       46.25      6.77 o 
   6   4   8       30.89       32.72      6.96 o 
   8   4   8       10.31       16.12      8.14 o 
  10   4   8       29.47       24.55      8.29 o 
  12   4   8        4.43        3.70      8.01 o 
  14   4   8       16.89       24.28      8.23 o 
  16   4   8        1.55       -0.65      6.74 o 
  18   4   8        0.00       -8.39      8.39 o 
  20   4   8      164.88      201.53     12.97 o 
 -41   1   9        0.02       -3.61      4.48 o 
 -39   1   9        1.51       -2.35      3.98 o 
 -37   1   9       18.56       18.52      4.07 o 
 -35   1   9      103.67       86.16      4.39 o 
 -33   1   9       68.83       66.64      4.17 o 
 -31   1   9       16.93       24.03      4.19 o 
 -29   1   9        8.36       16.30      4.01 o 
 -27   1   9      366.79      362.87      8.89 o 
 -25   1   9     1120.34     1093.72     27.92 o 
 -23   1   9      251.27      255.58      7.58 o 
 -21   1   9       27.72       24.40      3.89 o 
 -19   1   9       33.95       32.31      4.18 o 
 -17   1   9     1327.81     1364.39      7.60 o 
 -15   1   9        8.78        9.87      3.93 o 
 -13   1   9      513.63      531.43      8.36 o 
 -11   1   9     2121.26     2101.37     24.22 o 
  -9   1   9     1169.97     1154.13     11.54 o 
  -7   1   9      263.46      274.14      5.62 o 
  -5   1   9        3.34        6.07      4.15 o 
  -3   1   9       21.48       36.24      4.05 o 
  -1   1   9       17.07       19.26      4.58 o 
   1   1   9       12.05        9.07      4.55 o 
   3   1   9       66.15       57.51      4.85 o 
   5   1   9      395.77      406.99      6.73 o 
   7   1   9      103.39      111.39      5.15 o 
   9   1   9       22.43       16.83      5.13 o 
  11   1   9       11.36        9.86      4.21 o 
  13   1   9      144.78      138.32      4.85 o 
  15   1   9      597.28      650.65      7.72 o 
  17   1   9       38.44       41.72      4.76 o 
  19   1   9     2006.03     2037.05     35.77 o 
  21   1   9       63.28       63.32      4.37 o 
  23   1   9       51.45       59.15      5.23 o 
  25   1   9      481.19      498.96      7.77 o 
  27   1   9      135.95      130.58      5.90 o 
  29   1   9       21.24       25.12      5.95 o 
  31   1   9       50.72       61.03      6.13 o 
  33   1   9      630.57      642.82     33.91 o 
  35   1   9       17.18       11.54      4.91 o 
  37   1   9       39.01       29.92      6.33 o 
 -38   2   9       23.79       12.74      6.15 o 
 -36   2   9       18.65        9.91      4.28 o 
 -34   2   9       64.95       52.97      4.58 o 
 -32   2   9      205.28      215.97      4.98 o 
 -30   2   9       20.44       25.90      4.04 o 
 -28   2   9      510.83      475.62      7.76 o 
 -26   2   9       13.23        9.83      4.25 o 
 -24   2   9      322.99      313.23      5.18 o 
 -22   2   9       40.17       38.33      4.21 o 
 -20   2   9      124.46      116.89      3.94 o 
 -18   2   9        4.92        3.33      3.63 o 
 -16   2   9        2.64        2.32      3.57 o 
 -14   2   9        0.66        1.78      3.89 o 
 -12   2   9       31.76       29.67      3.59 o 
 -10   2   9      199.57      175.31      5.11 o 
  -8   2   9       84.59       81.07      4.72 o 
  -6   2   9       18.39       11.45      4.10 o 
  -4   2   9      739.67      758.93     21.06 o 
  -2   2   9      970.48     1000.72     15.71 o 
   0   2   9      187.83      207.57      5.22 o 
   2   2   9        2.47        3.86      3.88 o 
   4   2   9       86.07       80.97      4.75 o 
   6   2   9      188.29      182.76      5.21 o 
   8   2   9     1071.44     1063.39     19.13 o 
  10   2   9      234.51      224.04      5.63 o 
  12   2   9      214.38      210.02      6.47 o 
  14   2   9      118.43      114.76      5.38 o 
  16   2   9      219.36      214.52      5.90 o 
  18   2   9      680.43      676.38     28.99 o 
  20   2   9      125.46      125.76      6.45 o 
  22   2   9       60.25       56.02      5.07 o 
  24   2   9        1.43        5.19      5.81 o 
  26   2   9        7.18        3.33      5.19 o 
  28   2   9        0.42        6.05      5.71 o 
  30   2   9       25.89       29.88      5.90 o 
  32   2   9       14.18       18.11      6.17 o 
  34   2   9       64.71       70.10      5.93 o 
 -31   3   9       38.98       27.45      4.98 o 
 -29   3   9       17.01       18.89      4.17 o 
 -27   3   9       36.49       35.61      4.52 o 
 -25   3   9        4.88       10.87      4.39 o 
 -23   3   9        4.49        3.54      4.72 o 
 -21   3   9      269.43      256.63      5.74 o 
 -19   3   9       14.76       23.17      4.98 o 
 -17   3   9      298.60      291.12      8.87 o 
 -15   3   9       33.25       25.87      4.93 o 
 -13   3   9       12.05       11.96      4.84 o 
 -11   3   9        2.18        5.74      4.48 o 
  -9   3   9      129.72      139.59      5.87 o 
  -7   3   9        3.41        5.82      5.41 o 
  -5   3   9       90.87       88.98      5.57 o 
  -3   3   9       51.32       45.38      5.07 o 
  -1   3   9      118.13      110.71      5.54 o 
   1   3   9      309.56      331.95      8.18 o 
   3   3   9      160.10      203.63      6.84 o 
   5   3   9        2.74        1.20      5.33 o 
   7   3   9      117.32      133.47      5.93 o 
   9   3   9       71.27       80.77      6.04 o 
  11   3   9       75.14       70.93      5.64 o 
  13   3   9      135.22      143.49      6.32 o 
  15   3   9        3.15        2.71      5.27 o 
  17   3   9       36.13       33.29      5.27 o 
  19   3   9       32.42       30.28      6.03 o 
  21   3   9       78.84       79.10      6.71 o 
  23   3   9       12.79        9.18      5.53 o 
  25   3   9      225.83      235.34      7.55 o 
  27   3   9       72.17       88.65      7.62 o 
 -20   4   9        0.09        6.84      5.62 o 
 -18   4   9        2.74        2.63      5.96 o 
 -16   4   9       63.90       71.52      5.40 o 
 -14   4   9      247.17      230.51      6.06 o 
 -12   4   9       38.21       46.16      5.21 o 
 -10   4   9      187.06      179.91     16.22 o 
  -8   4   9        0.55        3.76      5.46 o 
  -6   4   9       21.06       17.64      5.37 o 
  -4   4   9       16.92       23.89      5.87 o 
  -2   4   9       28.61       23.63      5.66 o 
   0   4   9        0.35       -1.75      5.73 o 
   2   4   9      116.51      119.03      6.68 o 
   4   4   9      134.90      155.48      6.83 o 
   6   4   9      132.47      125.27      7.14 o 
   8   4   9       17.40       15.54      6.60 o 
  10   4   9       59.11       81.05      7.18 o 
  12   4   9        4.16        7.78      6.57 o 
  14   4   9       42.14       54.03      9.89 o 
  16   4   9       15.14       22.40      7.77 o 
 -38   0  10        1.10       10.57      7.16 o 
 -36   0  10       10.77        9.98      6.64 o 
 -34   0  10       11.00       14.06      5.85 o 
 -32   0  10       93.41       98.50      8.51 o 
 -30   0  10        0.65       -2.45      6.68 o 
 -28   0  10       59.57       77.32      7.06 o 
 -26   0  10       46.82       54.15      7.26 o 
 -24   0  10      361.97      367.09     13.88 o 
 -22   0  10      689.34      736.37     20.20 o 
 -20   0  10      547.21      474.22      8.21 o 
 -18   0  10     9881.24    10064.01    286.46 o 
 -16   0  10      123.98      131.94      6.22 o 
 -14   0  10       68.12       78.42      5.04 o 
 -12   0  10     1913.88     1812.13     43.84 o 
 -10   0  10     2386.71     2352.16     52.55 o 
  -8   0  10      249.43      266.72      7.17 o 
  -6   0  10      178.40      185.34      5.67 o 
  -4   0  10       52.82       56.68      7.30 o 
  -2   0  10        4.28        7.49      6.97 o 
   0   0  10      247.89      229.48      7.42 o 
   2   0  10       34.84       19.92      7.37 o 
   4   0  10       23.78       12.50      5.89 o 
   6   0  10       34.60       15.06      5.15 o 
   8   0  10        0.21        2.05      7.14 o 
  10   0  10       20.16       21.78      5.93 o 
  12   0  10      198.83      214.66      8.13 o 
  14   0  10       20.07       14.53      6.92 o 
  16   0  10        4.47        6.09      7.34 o 
  18   0  10        5.30        2.19      6.79 o 
  20   0  10      275.79      311.25     15.99 o 
  22   0  10     2595.67     2841.93     24.71 o 
  24   0  10     2061.49     2120.57     42.19 o 
  26   0  10      909.53      953.83     63.39 o 
  28   0  10      316.62      371.74     10.36 o 
  30   0  10       46.28       43.80      8.69 o 
  32   0  10      543.45      444.20     17.34 o 
  34   0  10       12.79       20.46      9.74 o 
 -39   1  10       12.58       16.30      9.64 o 
 -37   1  10        4.14        3.63      5.41 o 
 -35   1  10       28.12       37.79      6.64 o 
 -33   1  10        2.89        8.45      4.37 o 
 -31   1  10       52.01       56.30      4.89 o 
 -29   1  10      111.44      117.16      4.37 o 
 -27   1  10       48.05       44.71      4.61 o 
 -25   1  10      389.12      399.33      5.76 o 
 -23   1  10       65.37       68.92      4.47 o 
 -21   1  10      153.80      139.52      4.25 o 
 -19   1  10      336.99      324.40      4.69 o 
 -17   1  10      609.21      607.69      8.69 o 
 -15   1  10      141.56      150.28      4.80 o 
 -13   1  10       10.53        6.78      3.24 o 
 -11   1  10     3967.57     4063.25     62.51 o 
  -9   1  10       83.79       76.61      4.22 o 
  -7   1  10      314.70      310.32      5.63 o 
  -5   1  10      767.69      690.25     11.47 o 
  -3   1  10      430.97      383.92      5.87 o 
  -1   1  10      189.04      159.82      5.08 o 
   1   1  10        3.22        7.01      4.47 o 
   3   1  10       18.44       15.62      5.14 o 
   5   1  10      148.66      144.20      5.20 o 
   7   1  10      120.06      117.26      5.48 o 
   9   1  10       13.48       12.41      4.37 o 
  11   1  10       41.71       41.61      4.13 o 
  13   1  10       24.90       26.22      4.47 o 
  15   1  10      790.98      750.18     19.34 o 
  17   1  10      335.04      304.26      9.80 o 
  19   1  10       17.41       15.43      6.01 o 
  21   1  10        1.87       -1.64      4.89 o 
  23   1  10        7.85       12.01      5.91 o 
  25   1  10      107.41      119.30      6.42 o 
  27   1  10       73.71      100.30      6.21 o 
  29   1  10      177.13      172.77      8.46 o 
  31   1  10      196.39      171.39      6.39 o 
  33   1  10      171.40      173.58      7.58 o 
 -34   2  10        3.09       -3.03      5.15 o 
 -32   2  10       93.78       58.69      4.08 o 
 -30   2  10        7.83        7.28      4.42 o 
 -28   2  10       11.79       17.02      4.46 o 
 -26   2  10        0.45       -0.53      4.74 o 
 -24   2  10      114.64      123.15      4.87 o 
 -22   2  10        8.55       11.69      4.46 o 
 -20   2  10        1.71        1.02      3.91 o 
 -18   2  10        0.24        4.16      4.77 o 
 -16   2  10      114.06      126.41      5.06 o 
 -14   2  10        0.51       -2.05      3.34 o 
 -12   2  10      114.21      113.06      4.14 o 
 -10   2  10       97.42       85.94      4.23 o 
  -8   2  10      265.57      244.85      5.95 o 
  -6   2  10        2.67        0.66      3.70 o 
  -4   2  10     2309.14     2427.47     30.11 o 
  -2   2  10       88.43       86.76      4.82 o 
   0   2  10      278.60      302.79      5.40 o 
   2   2  10      237.59      233.73      5.38 o 
   4   2  10       30.84       36.65      4.60 o 
   6   2  10        1.40        1.12      3.85 o 
   8   2  10      141.31      133.82      4.84 o 
  10   2  10       92.29       83.68      5.15 o 
  12   2  10        2.03        1.54      4.93 o 
  14   2  10       89.25       95.86      6.25 o 
  16   2  10       31.86       31.97      5.55 o 
  18   2  10       47.60       50.36      6.06 o 
  20   2  10       32.93       34.60      5.48 o 
  22   2  10        0.09       -4.10      5.35 o 
  24   2  10        4.64        5.84      5.14 o 
  26   2  10        2.64        1.20      5.89 o 
  28   2  10       15.55       17.55      5.99 o 
  30   2  10       18.47        6.62      6.36 o 
 -27   3  10       26.05       31.77      5.62 o 
 -25   3  10       15.57       10.56      4.41 o 
 -23   3  10        4.29        4.14      4.74 o 
 -21   3  10        0.35        6.80      4.63 o 
 -19   3  10        8.54        5.87      4.74 o 
 -17   3  10      138.13      166.24      5.37 o 
 -15   3  10      107.29       98.90      4.89 o 
 -13   3  10        9.92        7.90      4.77 o 
 -11   3  10        2.44        3.51      4.76 o 
  -9   3  10       17.06       15.39      5.45 o 
  -7   3  10       69.90       63.20      5.88 o 
  -5   3  10       68.45       74.13      5.56 o 
  -3   3  10        8.12        3.15      5.23 o 
  -1   3  10       39.65       28.30      5.37 o 
   1   3  10       54.02       64.40      5.19 o 
   3   3  10      707.52      749.92     14.83 o 
   5   3  10        4.12        5.62      5.68 o 
   7   3  10      462.28      563.97      7.73 o 
   9   3  10       49.25       58.99      6.11 o 
  11   3  10       99.48       92.01      5.99 o 
  13   3  10       62.22       65.04      5.98 o 
  15   3  10       17.02       21.56      5.40 o 
  17   3  10       29.65       36.00      5.88 o 
  19   3  10       17.68       12.93      5.60 o 
  21   3  10       19.06       12.10      4.93 o 
  23   3  10       17.07       14.48      7.46 o 
 -14   4  10        5.65       16.35     13.16 o 
 -12   4  10       14.33       13.63      5.65 o 
 -10   4  10       16.29       10.79      5.89 o 
  -8   4  10       10.17       12.61      6.55 o 
  -6   4  10        0.86        0.82      5.93 o 
  -4   4  10       27.26       25.14      6.48 o 
  -2   4  10        3.30        4.13      5.81 o 
   0   4  10       67.25       89.78      6.86 o 
   2   4  10        6.61       12.50      6.80 o 
   4   4  10       53.90       50.98      7.11 o 
   6   4  10        1.88        7.86      7.10 o 
   8   4  10       42.92       40.61      8.42 o 
 -35   1  11        0.04       -4.33      5.51 o 
 -33   1  11       12.87        7.85      3.85 o 
 -31   1  11        0.12       -3.09      4.31 o 
 -29   1  11        8.55        1.82      4.64 o 
 -27   1  11        4.68        8.50      4.76 o 
 -25   1  11      110.21      112.97      4.84 o 
 -23   1  11       23.99       31.90      4.86 o 
 -21   1  11        0.43        1.02      4.42 o 
 -19   1  11       62.05       53.09      4.68 o 
 -17   1  11        5.80       11.43      4.19 o 
 -15   1  11      604.74      629.15      5.87 o 
 -13   1  11      131.12      135.58      4.20 o 
 -11   1  11     1400.52     1377.29      9.55 o 
  -9   1  11      314.52      313.15      5.09 o 
  -7   1  11        0.95        3.97      3.93 o 
  -5   1  11      151.98      165.31      4.67 o 
  -3   1  11        0.50        0.59      3.99 o 
  -1   1  11      202.18      149.38      4.65 o 
   1   1  11        6.41        5.51      3.88 o 
   3   1  11       14.49        8.05      4.77 o 
   5   1  11        0.38       -3.69      4.15 o 
   7   1  11       57.51       54.74      4.99 o 
   9   1  11        0.07       -3.42      3.82 o 
  11   1  11        6.26        6.44      4.35 o 
  13   1  11        1.12        5.14      5.87 o 
  15   1  11       15.04        7.50      4.94 o 
  17   1  11      133.88      136.77      5.92 o 
  19   1  11      119.38      132.36      5.89 o 
  21   1  11       12.98       16.35      5.78 o 
  23   1  11        9.32        4.54      5.80 o 
  25   1  11        0.96       -1.54      5.16 o 
  27   1  11       13.14       11.62      4.77 o 
  29   1  11      153.64      172.89      7.62 o 
 -30   2  11        0.03        2.02      5.61 o 
 -28   2  11       55.87       48.73      4.86 o 
 -26   2  11        1.56        7.22      4.07 o 
 -24   2  11        9.91       10.98      4.77 o 
 -22   2  11       41.14       47.38      4.93 o 
 -20   2  11        1.04        3.30      4.70 o 
 -18   2  11        2.24        4.70      4.75 o 
 -16   2  11        1.26        1.94      4.04 o 
 -14   2  11       39.04       33.37      4.58 o 
 -12   2  11      154.99      154.40      4.78 o 
 -10   2  11       15.09        9.97      4.25 o 
  -8   2  11        7.88        0.70      4.94 o 
  -6   2  11      195.46      194.21      6.28 o 
  -4   2  11     2065.74     2214.78     23.30 o 
  -2   2  11      394.14      444.65      6.99 o 
   0   2  11      338.78      342.58      6.28 o 
   2   2  11       87.23       95.73      5.70 o 
   4   2  11       15.32       15.54      5.38 o 
   6   2  11        1.86       -0.92      5.22 o 
   8   2  11       15.25       12.18      5.28 o 
  10   2  11        0.38       -3.06      4.74 o 
  12   2  11       24.80       21.86      6.18 o 
  14   2  11       24.42       32.02      5.94 o 
  16   2  11        4.43       10.23      5.13 o 
  18   2  11       50.02       41.12      6.21 o 
  20   2  11      109.40      120.77      6.57 o 
  22   2  11       10.17        5.36      5.23 o 
  24   2  11        5.28        9.44      5.65 o 
  26   2  11        1.82       -0.07      6.10 o 
 -23   3  11       15.20       12.63      5.43 o 
 -21   3  11        6.43        4.55      5.52 o 
 -19   3  11       93.60       77.26      5.05 o 
 -17   3  11       25.97       21.76      4.75 o 
 -15   3  11       13.63       12.43      5.26 o 
 -13   3  11        5.93       10.21      4.98 o 
 -11   3  11      104.93       86.24      4.83 o 
  -9   3  11        1.23        4.77      5.14 o 
  -7   3  11       49.35       49.85      5.40 o 
  -5   3  11        7.73        1.97      5.18 o 
  -3   3  11       13.46       22.25      5.38 o 
  -1   3  11        5.16        6.27      4.85 o 
   1   3  11       94.80       84.50      5.31 o 
   3   3  11      460.89      483.48     16.70 o 
   5   3  11      146.99      175.05      6.14 o 
   7   3  11       20.51       18.28      4.97 o 
   9   3  11      134.06      153.48      6.07 o 
  11   3  11       19.46       18.79      5.67 o 
  13   3  11        7.85        8.18      5.22 o 
  15   3  11       15.58       17.23      5.76 o 
  17   3  11        0.51       -2.06      5.99 o 
  19   3  11        0.24      -13.51     13.51 o 
 -32   0  12       74.04       69.09     10.16 o 
 -30   0  12      139.63      129.10      6.78 o 
 -28   0  12       41.25       41.47      5.97 o 
 -26   0  12        1.18       -0.68      6.55 o 
 -24   0  12        6.70        9.87      5.74 o 
 -22   0  12      105.53      100.52      7.09 o 
 -20   0  12      123.34      112.37      7.34 o 
 -18   0  12      189.88      187.92      6.93 o 
 -16   0  12      131.75      149.58     11.44 o 
 -14   0  12        8.48        3.67      5.99 o 
 -12   0  12      212.11      237.43      9.45 o 
 -10   0  12       57.38       66.29      6.19 o 
  -8   0  12        5.24        8.21      6.80 o 
  -6   0  12      241.82      250.62      7.56 o 
  -4   0  12       22.12       10.91      5.02 o 
  -2   0  12       64.78       52.62      7.21 o 
   0   0  12       69.77       75.07      7.13 o 
   2   0  12      722.65      706.94     13.86 o 
   4   0  12      134.01      157.58      9.23 o 
   6   0  12     1743.12     1809.71     15.50 o 
   8   0  12       10.35        4.18      8.65 o 
  10   0  12        0.00       -3.59      8.26 o 
  12   0  12      119.80      119.16      9.03 o 
  14   0  12        7.95        9.28      8.35 o 
  16   0  12       14.44       11.98      9.38 o 
  18   0  12       56.13       61.81      8.64 o 
  20   0  12      380.37      398.65     10.65 o 
  22   0  12       43.74       26.31      8.37 o 
  24   0  12       47.39       20.10      8.51 o 
  26   0  12      297.74      317.23     49.40 o 
 -31   1  12       63.71       76.48      5.76 o 
 -29   1  12        0.70        3.63      4.53 o 
 -27   1  12        1.05       -1.72      4.03 o 
 -25   1  12       79.92       89.27      4.68 o 
 -23   1  12       38.60       41.05      3.80 o 
 -21   1  12        0.73       -0.80      4.32 o 
 -19   1  12       12.27        6.71      3.88 o 
 -17   1  12       74.81       74.59      4.73 o 
 -15   1  12      172.31      169.02      4.61 o 
 -13   1  12       68.39       68.03      4.70 o 
 -11   1  12       14.11       12.38      4.19 o 
  -9   1  12       13.43       16.85      4.85 o 
  -7   1  12        1.19        4.05      4.23 o 
  -5   1  12     1232.24     1302.84     18.69 o 
  -3   1  12        7.26       12.44      5.37 o 
  -1   1  12      571.98      532.39     11.32 o 
   1   1  12       48.74       47.29      5.43 o 
   3   1  12       33.87       30.69      5.41 o 
   5   1  12      159.68      145.30      5.90 o 
   7   1  12        1.73        2.52      5.30 o 
   9   1  12       59.14       57.22      6.06 o 
  11   1  12       82.06      103.54      5.74 o 
  13   1  12      333.49      349.86     16.35 o 
  15   1  12       33.87       33.39      5.94 o 
  17   1  12        0.13        1.05      5.32 o 
  19   1  12       31.95       33.95      5.92 o 
  21   1  12       15.86       14.13      5.24 o 
  23   1  12      195.97      212.80      6.76 o 
  25   1  12        9.02       12.72      6.79 o 
 -26   2  12       54.23       55.39      5.76 o 
 -24   2  12        0.00       11.88      4.97 o 
 -22   2  12        4.38        4.00      4.71 o 
 -20   2  12        1.11        2.48      4.68 o 
 -18   2  12       27.52       23.00      4.49 o 
 -16   2  12       17.38       28.94      4.40 o 
 -14   2  12       14.33       10.44      4.15 o 
 -12   2  12      193.02      210.69      5.46 o 
 -10   2  12       37.65       36.88      4.96 o 
  -8   2  12      817.75      824.77     16.86 o 
  -6   2  12      161.48      168.05      5.53 o 
  -4   2  12        0.45       -1.94      5.28 o 
  -2   2  12        3.73        9.34      5.30 o 
   0   2  12        0.52       -4.19      5.26 o 
   2   2  12      215.32      220.55      6.73 o 
   4   2  12       77.99       85.65      5.58 o 
   6   2  12       25.88       25.83      5.28 o 
   8   2  12        5.33       11.25      4.75 o 
  10   2  12        4.43        4.42      4.73 o 
  12   2  12       88.92       97.13      5.70 o 
  14   2  12      152.58      169.03      6.17 o 
  16   2  12      188.40      209.00      7.31 o 
  18   2  12       78.87       96.86      6.27 o 
  20   2  12       23.59       31.27      6.79 o 
 -17   3  12        0.11        9.00     13.19 o 
 -15   3  12       23.31       25.31      5.56 o 
 -13   3  12       26.40       28.47      4.86 o 
 -11   3  12        9.39        5.49      5.48 o 
  -9   3  12       36.98        9.36      4.60 o 
  -7   3  12        4.09        4.34      5.09 o 
  -5   3  12       12.05        3.88      5.11 o 
  -3   3  12        2.61       -0.51      5.08 o 
  -1   3  12      104.53      114.35      5.93 o 
   1   3  12      209.26      187.96      6.11 o 
   3   3  12      183.93      171.38      7.01 o 
   5   3  12      525.49      546.32     44.99 o 
   7   3  12      326.09      348.97      7.84 o 
   9   3  12       60.95       74.83      6.86 o 
  11   3  12       73.56       82.52      8.75 o 
 -25   1  13       28.45       32.66      4.64 o 
 -23   1  13      295.87      311.41     14.72 o 
 -21   1  13      115.84      119.91      5.26 o 
 -19   1  13       80.94       81.21      5.07 o 
 -17   1  13       31.24       25.41      4.52 o 
 -15   1  13       12.16        6.04      3.88 o 
 -13   1  13       19.44       15.06      3.90 o 
 -11   1  13      109.53      107.29      4.57 o 
  -9   1  13       19.89       24.72      3.95 o 
  -7   1  13       12.53       24.94      4.20 o 
  -5   1  13      131.83      123.54      5.30 o 
  -3   1  13       87.65       80.20      5.41 o 
  -1   1  13       45.70       39.73      5.37 o 
   1   1  13        7.36       10.33      5.19 o 
   3   1  13        0.58        0.32      4.71 o 
   5   1  13      128.83      112.24      5.76 o 
   7   1  13       14.21        7.36      5.84 o 
   9   1  13       60.48       61.45      5.04 o 
  11   1  13       86.97       87.63      5.74 o 
  13   1  13      135.58      135.26      5.92 o 
  15   1  13       19.73       25.39      5.33 o 
  17   1  13       14.78       12.91      5.85 o 
  19   1  13      139.62      150.86      7.06 o 
 -20   2  13        8.63       12.83      6.08 o 
 -18   2  13        3.65        2.88      5.13 o 
 -16   2  13        1.73        3.50      5.05 o 
 -14   2  13        1.03        0.85      4.23 o 
 -12   2  13       11.43       10.90      3.82 o 
 -10   2  13        0.78       -0.54      4.61 o 
  -8   2  13       51.79       45.88      4.95 o 
  -6   2  13      246.39      187.63      9.19 o 
  -4   2  13      127.98      132.13      5.76 o 
  -2   2  13       70.51       52.62      5.38 o 
   0   2  13       12.71        8.22      5.95 o 
   2   2  13       49.81       44.16      5.35 o 
   4   2  13        9.90       -0.54      4.72 o 
   6   2  13       15.66       11.67      4.85 o 
   8   2  13        3.88        4.76      4.66 o 
  10   2  13       18.88       13.49      5.40 o 
  12   2  13      121.70      141.41      8.63 o 
  14   2  13        0.21       11.12      7.72 o 
 -20   0  14        3.69        5.44      7.70 o 
 -18   0  14      196.30      237.07      8.93 o 
 -16   0  14      128.64      119.53      7.40 o 
 -14   0  14     1076.47     1117.27     65.77 o 
 -12   0  14      163.29      142.00     13.42 o 
 -10   0  14       58.32       63.01      7.07 o 
  -8   0  14       46.79       44.54      7.74 o 
  -6   0  14        1.80        5.53      6.63 o 
  -4   0  14        9.89        8.35      6.69 o 
  -2   0  14      103.46      100.89      5.92 o 
   0   0  14       53.74       54.57      8.52 o 
   2   0  14      203.33      156.17     37.28 o 
   4   0  14      379.88      316.75     10.77 o 
   6   0  14        4.72        2.74      8.28 o 
   8   0  14        2.17        2.01      8.09 o 
  10   0  14       95.75       86.24      9.11 o 
  12   0  14      185.79      172.76     17.19 o 
  14   0  14       11.24        2.35      9.63 o 
 -17   1  14        8.11       10.42      4.71 o 
 -15   1  14       26.91       25.83      5.18 o 
 -13   1  14        4.08        4.45      4.57 o 
 -11   1  14      104.56      109.07      5.08 o 
  -9   1  14       29.18       21.72      4.81 o 
  -7   1  14       92.90      107.04      5.13 o 
  -5   1  14        0.34        1.33      3.62 o 
  -3   1  14        3.66       10.22      4.70 o 
  -1   1  14       25.36       23.06      5.18 o 
   1   1  14       12.37       11.56      4.28 o 
   3   1  14        8.22        5.39      5.02 o 
   5   1  14       66.00       42.17      5.42 o 
   7   1  14       12.15        7.11      5.92 o 
   9   1  14       34.13       28.97      8.26 o 
  11   1  14       80.25       70.37      6.84 o 
  -6   2  14       41.50       41.68      8.15 o 
  -4   2  14      122.51      105.22     10.84 o 
  -2   2  14       31.27       20.29      9.70 o 
                                                 
